# Supplementary material for: TNFRSF1B Signaling Blockade Protects Airway Epithelial Cells from Oxidative Stress
Source: Antioxidants (Basel). 2024 Mar 18;13(3):368. doi: 10.3390/antiox13030368 (PMC10968085; doi:10.3390/antiox13030368)
Supplement: Supplementary file 1 [file antioxidants-13-00368-s001.zip]

Archive with 3 entries (2 files):
- antioxidants-2834720-supplementary/
- antioxidants-2834720-supplementary/Figure S1 and S2.pdf
- antioxidants-2834720-supplementary/Table S1.xlsx
