# Supplementary material for: TNFRSF1B Signaling Blockade Protects Airway Epithelial Cells from Oxidative Stress
Source: Antioxidants (Basel). 2024 Mar 18;13(3):368. doi: 10.3390/antiox13030368 (PMC10968085; doi:10.3390/antiox13030368)
Supplement: Supplementary file 1 [file antioxidants-13-00368-s001.zip › antioxidants-2834720-supplementary/Table S1.xlsx]

## Sheet: README
Sheet shows BLAST results considering as query sequences the list of 167 siRNAs from the RNAi screening
SCENARIO 1
BLAST default parameters
Max 250 hits to be retrieved
Highly similar sequences (megablast)
Automatically adjust parameters for short input sequences
Output: When query is covered at least in 63%.

## Sheet: Scenario1_Cover63%
query	hit.symbol	hit.accession	hit.entrez	query.cover	query.cover.weighted	evalue	alignment.length	mismatches	gap.opens
siRNA_id:1	PLEKHG4B	XM_017009112	153478	68.4211	68.4211	95	13	0	0
siRNA_id:1	GGT5	XM_011530137	2687	68.4211	68.4211	95	13	0	0
siRNA_id:1	UNC79	XM_024449667	57578	68.4211	68.4211	95	13	0	0
siRNA_id:1	C2CD2L	XR_001748054	9854	68.4211	68.4211	95	13	0	0
siRNA_id:1	HDX	XR_001755654	139324	68.4211	68.4211	95	13	0	0
siRNA_id:1	CEP350	XM_011510198	9857	68.4211	68.4211	95	13	0	0
siRNA_id:1	SNRPD3	NR_103819	6634	68.4211	68.4211	95	13	0	0
siRNA_id:1	CISD2	NM_001008388	493856	68.4211	68.4211	95	13	0	0
siRNA_id:1	CPB1	NM_001871	1360	68.4211	68.4211	95	13	0	0
siRNA_id:1	MEP1A	XM_011514629	4224	63.1579	63.1579	375	12	0	0
siRNA_id:1	ARSJ	XM_017008599	79642	63.1579	63.1579	375	12	0	0
siRNA_id:1	LOC100287290	XR_001740504	100287290	63.1579	63.1579	375	12	0	0
siRNA_id:1	STT3B	XM_017005857	201595	63.1579	63.1579	375	12	0	0
siRNA_id:1	CPAMD8	XM_011527921	27151	63.1579	63.1579	375	12	0	0
siRNA_id:1	GGNBP2	XM_011525266	79893	63.1579	63.1579	375	12	0	0
siRNA_id:1	RYR3	XM_024450016	6263	63.1579	63.1579	375	12	0	0
siRNA_id:1	ADAMTS17	XM_017021973	170691	63.1579	63.1579	375	12	0	0
siRNA_id:1	METTL21C	XM_017020408	196541	63.1579	63.1579	375	12	0	0
siRNA_id:1	IL10RA	XM_024448493	3587	84.2105	78.9474	375	16	1	0
siRNA_id:1	KIAA1549L	XM_017017484	25758	63.1579	63.1579	375	12	0	0
siRNA_id:1	CHST3	XM_006718075	9469	63.1579	63.1579	375	12	0	0
siRNA_id:1	RNLS	XM_017016383	55328	63.1579	63.1579	375	12	0	0
siRNA_id:1	ABLIM1	XM_024448022	3983	63.1579	63.1579	375	12	0	0
siRNA_id:1	NDUFAF7	NR_146406	55471	63.1579	63.1579	375	12	0	0
siRNA_id:1	MRPL37	NM_001330602	51253	63.1579	63.1579	375	12	0	0
siRNA_id:1	ITGB8	XM_017012182	3696	63.1579	63.1579	375	12	0	0
siRNA_id:1	LRRFIP1	XR_001739046	9208	63.1579	63.1579	375	12	0	0
siRNA_id:1	NETO1	XM_017026023	81832	63.1579	63.1579	375	12	0	0
siRNA_id:1	SOCS7	XR_001752503	30837	63.1579	63.1579	375	12	0	0
siRNA_id:1	CGNL1	XM_017022686	84952	63.1579	63.1579	375	12	0	0
siRNA_id:1	LINC01537	NR_126364	101928555	63.1579	63.1579	375	12	0	0
siRNA_id:1	MIDEAS	NM_001043318	91748	63.1579	63.1579	375	12	0	0
siRNA_id:10	FAM133B	XM_011516005	257415	84.2105	84.2105	1.5	16	0	0
siRNA_id:10	BRCA2	NM_000059	675	78.9474	78.9474	6.1	15	0	0
siRNA_id:10	FAM168B	XM_011510594	130074	73.6842	73.6842	24	14	0	0
siRNA_id:10	CDCA8	NM_018101	55143	73.6842	73.6842	24	14	0	0
siRNA_id:10	PAN2	NM_001127460	9924	73.6842	73.6842	24	14	0	0
siRNA_id:10	HMBOX1	XM_005273641	79618	73.6842	73.6842	24	14	0	0
siRNA_id:10	ARHGEF4	XM_011511276	50649	73.6842	73.6842	24	14	0	0
siRNA_id:10	CCDC88C	XM_017021337	440193	73.6842	73.6842	24	14	0	0
siRNA_id:10	LINC00664	NR_037194	400680	73.6842	73.6842	24	14	0	0
siRNA_id:10	PHTF2	XM_017012459	57157	68.4211	68.4211	95	13	0	0
siRNA_id:10	POLD2	XM_024446802	5425	68.4211	68.4211	95	13	0	0
siRNA_id:10	REPS1	XM_017011388	85021	68.4211	68.4211	95	13	0	0
siRNA_id:10	LOC101928278	XR_001739171	101928278	68.4211	68.4211	95	13	0	0
siRNA_id:10	TANC1	XR_002959353	85461	68.4211	68.4211	95	13	0	0
siRNA_id:10	ANKRD10	XM_024449383	55608	68.4211	68.4211	95	13	0	0
siRNA_id:10	MAGOHB	XM_005253402	55110	68.4211	68.4211	95	13	0	0
siRNA_id:10	USP44	NR_144946	84101	68.4211	68.4211	95	13	0	0
siRNA_id:10	PLXNB1	XR_940458	5364	68.4211	68.4211	95	13	0	0
siRNA_id:10	PLIN4	XM_006722866	729359	68.4211	68.4211	95	13	0	0
siRNA_id:10	SUV39H2	XM_017016637	79723	68.4211	68.4211	95	13	0	0
siRNA_id:10	MCOLN3	XM_011541741	55283	68.4211	68.4211	95	13	0	0
siRNA_id:10	CPD	NM_001199775	1362	68.4211	68.4211	95	13	0	0
siRNA_id:10	APCDD1L-DT	NR_034147	149773	68.4211	68.4211	95	13	0	0
siRNA_id:10	LINC02232	NR_033976	401134	68.4211	68.4211	95	13	0	0
siRNA_id:10	TMEM64	NM_001146273	169200	68.4211	68.4211	95	13	0	0
siRNA_id:10	LINC00691	NR_026834	152024	68.4211	68.4211	95	13	0	0
siRNA_id:10	RRP15	NM_016052	51018	68.4211	68.4211	95	13	0	0
siRNA_id:10	TEDDM1	NM_172000	127670	68.4211	68.4211	95	13	0	0
siRNA_id:10	MED14	XM_011544000	9282	63.1579	63.1579	375	12	0	0
siRNA_id:10	PRIMPOL	XM_024453934	201973	63.1579	63.1579	375	12	0	0
siRNA_id:10	VGLL4	XM_024453837	9686	63.1579	63.1579	375	12	0	0
siRNA_id:10	PXYLP1	XM_005247903	92370	84.2105	78.9474	375	16	1	0
siRNA_id:10	FYCO1	XM_011534111	79443	63.1579	63.1579	375	12	0	0
siRNA_id:10	FOXP1	XM_011533585	27086	84.2105	78.9474	375	16	1	0
siRNA_id:10	MCF2L2	XM_017005946	23101	63.1579	63.1579	375	12	0	0
siRNA_id:100	KLF12	XM_005266251	11278	73.6842	73.6842	24	14	0	0
siRNA_id:100	SEMA3C	NM_006379	10512	73.6842	73.6842	24	14	0	0
siRNA_id:100	LOC400748	XR_947140	400748	73.6842	73.6842	24	14	0	0
siRNA_id:100	MCM8-AS1	NR_110101	101929225	73.6842	73.6842	24	14	0	0
siRNA_id:100	SEC22C	XM_017007439	9117	68.4211	68.4211	95	13	0	0
siRNA_id:100	GPR155	XM_017003486	151556	68.4211	68.4211	95	13	0	0
siRNA_id:100	PCID2	XM_017020670	55795	68.4211	68.4211	95	13	0	0
siRNA_id:100	CMKLR1	XM_017018820	1240	68.4211	68.4211	95	13	0	0
siRNA_id:100	LRRC8E	XM_011528319	80131	68.4211	68.4211	95	13	0	0
siRNA_id:100	OR14I1	XM_005273132	401994	68.4211	68.4211	95	13	0	0
siRNA_id:100	PLAGL1	NM_001317162	5325	68.4211	68.4211	95	13	0	0
siRNA_id:100	C19orf48	NM_199249	84798	68.4211	68.4211	95	13	0	0
siRNA_id:100	LINC00470	NR_110327	56651	68.4211	68.4211	95	13	0	0
siRNA_id:100	SH3PXD2A-AS1	NR_038940	100505839	68.4211	68.4211	95	13	0	0
siRNA_id:100	GAN	NM_022041	8139	89.4737	84.2108	95	17	1	0
siRNA_id:100	TTTY13	NR_001537	83868	68.4211	68.4211	95	13	0	0
siRNA_id:100	LOC112268322	XR_002958891	112268322	63.1579	63.1579	375	12	0	0
siRNA_id:100	GLIS3	XM_011517767	169792	63.1579	63.1579	375	12	0	0
siRNA_id:100	KMT2C	XM_017012490	58508	63.1579	63.1579	375	12	0	0
siRNA_id:100	ATXN7L1	XM_011515954	222255	63.1579	63.1579	375	12	0	0
siRNA_id:100	CEP162	XR_001743264	22832	63.1579	63.1579	375	12	0	0
siRNA_id:100	TMEM200A	XM_017010230	114801	63.1579	63.1579	375	12	0	0
siRNA_id:100	SKP2	XM_011514082	6502	63.1579	63.1579	375	12	0	0
siRNA_id:100	AFF1	XM_017008215	4299	84.2105	78.9474	375	16	1	0
siRNA_id:100	DHX15	XR_001741152	1665	63.1579	63.1579	375	12	0	0
siRNA_id:100	C3orf18	XM_024453550	51161	63.1579	63.1579	375	12	0	0
siRNA_id:100	SSTR3	XM_006724311	6753	63.1579	63.1579	375	12	0	0
siRNA_id:100	PRMT2	XM_017028340	3275	63.1579	63.1579	375	12	0	0
siRNA_id:100	TCEA2	XM_024451975	6919	63.1579	63.1579	375	12	0	0
siRNA_id:100	TYW5	XR_001738610	129450	63.1579	63.1579	375	12	0	0
siRNA_id:100	SIGLEC9	XR_001753664	27180	84.2105	78.9474	375	16	1	0
siRNA_id:100	ZNF236	XM_011526169	7776	63.1579	63.1579	375	12	0	0
siRNA_id:100	DOC2B	XM_011535363	8447	63.1579	63.1579	375	12	0	0
siRNA_id:100	CA4	XR_001752609	762	63.1579	63.1579	375	12	0	0
siRNA_id:100	RAB15	XM_024449577	376267	63.1579	63.1579	375	12	0	0
siRNA_id:100	ENOX1	XR_001749592	55068	63.1579	63.1579	375	12	0	0
siRNA_id:100	ACVR1B	XM_011538967	91	63.1579	63.1579	375	12	0	0
siRNA_id:100	C12orf60	XM_024448859	144608	63.1579	63.1579	375	12	0	0
siRNA_id:100	JAKMIP3	XM_017016097	282973	63.1579	63.1579	375	12	0	0
siRNA_id:100	AGBL4	XM_017002595	84871	63.1579	63.1579	375	12	0	0
siRNA_id:100	CDC42BPA	XM_017002582	8476	63.1579	63.1579	375	12	0	0
siRNA_id:100	PPP1R12B	XM_017001355	4660	63.1579	63.1579	375	12	0	0
siRNA_id:100	SPRR4	XM_017000482	163778	63.1579	63.1579	375	12	0	0
siRNA_id:100	LOC102725023	NM_001360171	102725023	63.1579	63.1579	375	12	0	0
siRNA_id:100	CRYZL2P-SEC16B	NR_151492	111240474	63.1579	63.1579	375	12	0	0
siRNA_id:100	SEC16B	NM_001356500	89866	63.1579	63.1579	375	12	0	0
siRNA_id:100	ZNF804B	NM_181646	219578	63.1579	63.1579	375	12	0	0
siRNA_id:100	PP2672	NR_148962	100130249	63.1579	63.1579	375	12	0	0
siRNA_id:100	HINFP	NM_001351961	25988	63.1579	63.1579	375	12	0	0
siRNA_id:100	ADORA2A-AS1	NR_028484	646023	63.1579	63.1579	375	12	0	0
siRNA_id:100	TCF4	NM_001330604	6925	63.1579	63.1579	375	12	0	0
siRNA_id:100	KLK13	NM_015596	26085	63.1579	63.1579	375	12	0	0
siRNA_id:100	KNDC1	NM_001347864	85442	63.1579	63.1579	375	12	0	0
siRNA_id:100	PCAT7	NR_121566	101928099	63.1579	63.1579	375	12	0	0
siRNA_id:100	RIC1	XM_011517968	57589	63.1579	63.1579	375	12	0	0
siRNA_id:100	TMEM8B	XM_011517916	51754	63.1579	63.1579	375	12	0	0
siRNA_id:101	LIMCH1	XM_024453938	22998	73.6842	73.6842	24	14	0	0
siRNA_id:101	EMX1	XM_005264203	2016	73.6842	73.6842	24	14	0	0
siRNA_id:101	CHID1	NM_001142677	66005	73.6842	73.6842	24	14	0	0
siRNA_id:101	LOC112268012	XR_002956590	112268012	68.4211	68.4211	95	13	0	0
siRNA_id:101	CADPS2	XM_024446998	93664	68.4211	68.4211	95	13	0	0
siRNA_id:101	SEMA5B	XM_017006638	54437	68.4211	68.4211	95	13	0	0
siRNA_id:101	PIEZO2	XR_001753259	63895	68.4211	68.4211	95	13	0	0
siRNA_id:101	SEPTIN4	XR_002958037	5414	68.4211	68.4211	95	13	0	0
siRNA_id:101	VPS26B	XM_011542565	112936	68.4211	68.4211	95	13	0	0
siRNA_id:101	ST6GALNAC5	XR_001737460	81849	68.4211	68.4211	95	13	0	0
siRNA_id:101	GPR150	NM_199243	285601	68.4211	68.4211	95	13	0	0
siRNA_id:101	SHANK1	NM_016148	50944	68.4211	68.4211	95	13	0	0
siRNA_id:101	BICD2	XM_017014551	23299	68.4211	68.4211	95	13	0	0
siRNA_id:101	GIPR	XR_935791	2696	68.4211	68.4211	95	13	0	0
siRNA_id:101	REM2	XM_005267383	161253	68.4211	68.4211	95	13	0	0
siRNA_id:101	PVR	NM_001135770	5817	68.4211	68.4211	95	13	0	0
siRNA_id:101	SCARF1	NR_102409	8578	68.4211	68.4211	95	13	0	0
siRNA_id:101	LINC00410	NR_027039	144776	68.4211	68.4211	95	13	0	0
siRNA_id:101	SAC3D1	NM_013299	29901	68.4211	68.4211	95	13	0	0
siRNA_id:101	DAPK1	XM_005251757	1612	63.1579	63.1579	375	12	0	0
siRNA_id:101	USP20	XM_024447390	10868	63.1579	63.1579	375	12	0	0
siRNA_id:101	NHSL1	XM_024446497	57224	63.1579	63.1579	375	12	0	0
siRNA_id:101	SLC36A1	XM_006714759	206358	63.1579	63.1579	375	12	0	0
siRNA_id:101	METAP1	XM_017007915	23173	63.1579	63.1579	375	12	0	0
siRNA_id:101	LPIN1	XM_017003625	23175	63.1579	63.1579	375	12	0	0
siRNA_id:101	RFXANK	XM_005260134	8625	63.1579	63.1579	375	12	0	0
siRNA_id:101	LDLRAD4	XM_024451255	753	63.1579	63.1579	375	12	0	0
siRNA_id:101	ANKFN1	XM_017024270	162282	63.1579	63.1579	375	12	0	0
siRNA_id:101	PLEKHG3	XM_011536627	26030	63.1579	63.1579	375	12	0	0
siRNA_id:101	LOC497256	NR_149022	497256	63.1579	63.1579	375	12	0	0
siRNA_id:101	USP35	NM_020798	57558	63.1579	63.1579	375	12	0	0
siRNA_id:101	RPL15	NM_001253384	6138	63.1579	63.1579	375	12	0	0
siRNA_id:101	LOC283710	NM_001243538	283710	63.1579	63.1579	375	12	0	0
siRNA_id:101	BTBD8	NM_015237	284697	63.1579	63.1579	375	12	0	0
siRNA_id:101	TRPC5	XM_017029774	7224	63.1579	63.1579	375	12	0	0
siRNA_id:101	TRAPPC10	XM_011529717	7109	63.1579	63.1579	375	12	0	0
siRNA_id:101	LINC01871	XR_241262	101929531	63.1579	63.1579	375	12	0	0
siRNA_id:102	MAST4	XM_006714606	375449	73.6842	73.6842	24	14	0	0
siRNA_id:102	ZC3H4	XM_017026530	23211	68.4211	68.4211	95	13	0	0
siRNA_id:102	BAHCC1	XM_024450844	57597	68.4211	68.4211	95	13	0	0
siRNA_id:102	LDB1	XR_001747255	8861	68.4211	68.4211	95	13	0	0
siRNA_id:102	WIPI2	XM_017011952	26100	89.4737	84.2108	95	17	1	0
siRNA_id:102	EXOC6B	XM_017003642	23233	68.4211	68.4211	95	13	0	0
siRNA_id:102	SDAD1-AS1	NR_125906	101928809	68.4211	68.4211	95	13	0	0
siRNA_id:102	FUT6	NM_000150	2528	68.4211	68.4211	95	13	0	0
siRNA_id:102	MBNL3	XM_005262436	55796	63.1579	63.1579	375	12	0	0
siRNA_id:102	ADAM22	XM_011516324	53616	63.1579	63.1579	375	12	0	0
siRNA_id:102	ELN	XM_011515877	2006	63.1579	63.1579	375	12	0	0
siRNA_id:102	AFAP1L1	XM_011537558	134265	63.1579	63.1579	375	12	0	0
siRNA_id:102	NUP210	XM_024453415	23225	63.1579	63.1579	375	12	0	0
siRNA_id:102	ACTR1B	XM_005263854	10120	63.1579	63.1579	375	12	0	0
siRNA_id:102	COPE	XM_011527656	11316	63.1579	63.1579	375	12	0	0
siRNA_id:102	VPS53	XR_934062	55275	63.1579	63.1579	375	12	0	0
siRNA_id:102	CLEC18A	XM_017023208	348174	63.1579	63.1579	375	12	0	0
siRNA_id:102	LOC112268151	XR_002957720	112268151	63.1579	63.1579	375	12	0	0
siRNA_id:102	STARD9	XM_017022441	57519	63.1579	63.1579	375	12	0	0
siRNA_id:102	ARHGEF7	XM_017020829	8874	63.1579	63.1579	375	12	0	0
siRNA_id:102	MYCBP2	XM_006719789	23077	63.1579	63.1579	375	12	0	0
siRNA_id:102	MSANTD2	XM_017018298	79684	63.1579	63.1579	375	12	0	0
siRNA_id:102	RMI1	NM_001358292	80010	63.1579	63.1579	375	12	0	0
siRNA_id:102	ODF3L1	NM_175881	161753	63.1579	63.1579	375	12	0	0
siRNA_id:102	HMGA2	NM_001330190	8091	63.1579	63.1579	375	12	0	0
siRNA_id:102	DBN1	XM_006714826	1627	63.1579	63.1579	375	12	0	0
siRNA_id:102	FIGN	XM_017004419	55137	63.1579	63.1579	375	12	0	0
siRNA_id:102	ZSCAN18	XM_011527237	65982	63.1579	63.1579	375	12	0	0
siRNA_id:102	HCN4	XM_011521148	10021	63.1579	63.1579	375	12	0	0
siRNA_id:102	ASPG	XM_017021274	374569	63.1579	63.1579	375	12	0	0
siRNA_id:102	C1orf127	XM_017000373	148345	63.1579	63.1579	375	12	0	0
siRNA_id:102	PIGBOS1	NM_001308421	101928527	63.1579	63.1579	375	12	0	0
siRNA_id:102	COL20A1	XM_011528940	57642	63.1579	63.1579	375	12	0	0
siRNA_id:102	ANKRD42	NM_001300975	338699	63.1579	63.1579	375	12	0	0
siRNA_id:103	SPTLC1	XM_024447378	10558	68.4211	68.4211	95	13	0	0
siRNA_id:103	ZFHX4	XM_011517592	79776	68.4211	68.4211	95	13	0	0
siRNA_id:103	IFIT1B	NM_001010987	439996	68.4211	68.4211	95	13	0	0
siRNA_id:103	FGD2	XR_001743244	221472	63.1579	63.1579	375	12	0	0
siRNA_id:103	SECISBP2	XR_001746378	79048	63.1579	63.1579	375	12	0	0
siRNA_id:103	MFSD9	XM_011512007	84804	63.1579	63.1579	375	12	0	0
siRNA_id:103	GALC	XM_011536618	2581	63.1579	63.1579	375	12	0	0
siRNA_id:103	CRAT37	NR_110106	101926928	63.1579	63.1579	375	12	0	0
siRNA_id:103	LGI3	NM_139278	203190	63.1579	63.1579	375	12	0	0
siRNA_id:103	KDM5D	XM_024452495	8284	63.1579	63.1579	375	12	0	0
siRNA_id:103	HS6ST2	XM_011531408	90161	63.1579	63.1579	375	12	0	0
siRNA_id:103	BRSK2	XR_930926	9024	63.1579	63.1579	375	12	0	0
siRNA_id:103	KDM2A	XM_011544860	22992	63.1579	63.1579	375	12	0	0
siRNA_id:103	TNFSF4	XR_001737395	7292	63.1579	63.1579	375	12	0	0
siRNA_id:103	SPI1	XM_017018173	6688	63.1579	63.1579	375	12	0	0
siRNA_id:103	LINC01219	NR_126400	104355220	63.1579	63.1579	375	12	0	0
siRNA_id:103	LOC100130691	NR_026966	100130691	63.1579	63.1579	375	12	0	0
siRNA_id:103	PDXP	NM_020315	57026	63.1579	63.1579	375	12	0	0
siRNA_id:104	CHD6	XR_001754421	84181	73.6842	73.6842	24	14	0	0
siRNA_id:104	HSF2	NM_001135564	3298	73.6842	73.6842	24	14	0	0
siRNA_id:104	UBE2V2	XM_011517583	7336	68.4211	68.4211	95	13	0	0
siRNA_id:104	FAM160A1	XM_011532220	729830	68.4211	68.4211	95	13	0	0
siRNA_id:104	PPM1K	XM_017007807	152926	68.4211	68.4211	95	13	0	0
siRNA_id:104	LOC101929058	NR_126333	101929058	68.4211	68.4211	95	13	0	0
siRNA_id:104	LOC100422212	NR_104294	100422212	68.4211	68.4211	95	13	0	0
siRNA_id:104	KIAA2026	XR_001746206	158358	63.1579	63.1579	375	12	0	0
siRNA_id:104	ESCO2	XR_949378	157570	63.1579	63.1579	375	12	0	0
siRNA_id:104	C21orf58	XR_002958618	54058	63.1579	63.1579	375	12	0	0
siRNA_id:104	BAZ2B	XM_011511053	29994	63.1579	63.1579	375	12	0	0
siRNA_id:104	ZNF397	XM_024451276	84307	63.1579	63.1579	375	12	0	0
siRNA_id:104	GRIN2C	XM_011524692	2905	63.1579	63.1579	375	12	0	0
siRNA_id:104	BLM	XM_011521882	641	63.1579	63.1579	375	12	0	0
siRNA_id:104	LOC102724416	XR_947466	102724416	63.1579	63.1579	375	12	0	0
siRNA_id:104	CCDC168	NM_001146197	643677	63.1579	63.1579	375	12	0	0
siRNA_id:104	LRRC7	NM_001350216	57554	63.1579	63.1579	375	12	0	0
siRNA_id:104	ACOT9	NM_001330259	23597	63.1579	63.1579	375	12	0	0
siRNA_id:104	FUBP3	XM_017015273	8939	63.1579	63.1579	375	12	0	0
siRNA_id:104	CFAP69	XM_011516578	79846	63.1579	63.1579	375	12	0	0
siRNA_id:104	GAK	XM_017007995	2580	63.1579	63.1579	375	12	0	0
siRNA_id:104	C3orf35	XM_017006296	339883	63.1579	63.1579	375	12	0	0
siRNA_id:104	ANKRD29	XR_001753146	147463	63.1579	63.1579	375	12	0	0
siRNA_id:104	TBX4	XM_011525491	9496	63.1579	63.1579	375	12	0	0
siRNA_id:104	CIT	XM_017018737	11113	63.1579	63.1579	375	12	0	0
siRNA_id:104	TMPRSS5	XM_017018367	80975	63.1579	63.1579	375	12	0	0
siRNA_id:104	KIFBP	XM_017016067	26128	63.1579	63.1579	375	12	0	0
siRNA_id:104	CLCA4	XM_011541015	22802	63.1579	63.1579	375	12	0	0
siRNA_id:104	CCN5	NM_001323369	8839	63.1579	63.1579	375	12	0	0
siRNA_id:104	VTI1A	NR_134523	143187	84.2105	78.9474	375	16	1	0
siRNA_id:105	TCIRG1	XR_001747723	10312	73.6842	73.6842	24	14	0	0
siRNA_id:105	FAM168A	XM_017017416	23201	68.4211	68.4211	95	13	0	0
siRNA_id:105	MLXIPL	XM_024446784	51085	63.1579	63.1579	375	12	0	0
siRNA_id:105	SLC35F1	XM_005266865	222553	63.1579	63.1579	375	12	0	0
siRNA_id:105	DPF3	NM_001280544	8110	63.1579	63.1579	375	12	0	0
siRNA_id:105	LOC100130992	NR_038921	100130992	63.1579	63.1579	375	12	0	0
siRNA_id:105	ALYREF	NM_005782	10189	63.1579	63.1579	375	12	0	0
siRNA_id:105	KRT18	NM_199187	3875	63.1579	63.1579	375	12	0	0
siRNA_id:105	SLC20A2	XM_017013750	6575	63.1579	63.1579	375	12	0	0
siRNA_id:105	TEPSIN	XM_024450591	146705	63.1579	63.1579	375	12	0	0
siRNA_id:105	CHST3	XM_006718075	9469	63.1579	63.1579	375	12	0	0
siRNA_id:105	LRRC56	XM_017017168	115399	63.1579	63.1579	375	12	0	0
siRNA_id:105	KRT8	NR_045962	3856	63.1579	63.1579	375	12	0	0
siRNA_id:105	EP400P1	NR_003290	347918	63.1579	63.1579	375	12	0	0
siRNA_id:106	LOC100505664	XR_002958567	100505664	78.9474	78.9474	6.1	15	0	0
siRNA_id:106	ATP11C	XR_001755684	286410	68.4211	68.4211	95	13	0	0
siRNA_id:106	MDN1	XM_024446382	23195	63.1579	63.1579	375	12	0	0
siRNA_id:106	BARD1	XR_002959322	580	63.1579	63.1579	375	12	0	0
siRNA_id:106	EFNB2	XM_017020406	1948	63.1579	63.1579	375	12	0	0
siRNA_id:106	ADGRG2	XM_011545435	10149	63.1579	63.1579	375	12	0	0
siRNA_id:106	KDELR3	NM_006855	11015	63.1579	63.1579	375	12	0	0
siRNA_id:107	KCNIP4	XM_011513885	80333	68.4211	68.4211	95	13	0	0
siRNA_id:107	SMG1	XM_024450199	23049	68.4211	68.4211	95	13	0	0
siRNA_id:107	AGBL1	XM_011521230	123624	63.1579	63.1579	375	12	0	0
siRNA_id:107	PUS7L	XR_001748877	83448	63.1579	63.1579	375	12	0	0
siRNA_id:107	PER3	XM_017002738	8863	63.1579	63.1579	375	12	0	0
siRNA_id:107	ARHGAP22-IT1	NR_146782	100689073	63.1579	63.1579	375	12	0	0
siRNA_id:107	WNT5A	XM_011534085	7474	63.1579	63.1579	375	12	0	0
siRNA_id:107	GIPC3	XM_005259492	126326	63.1579	63.1579	375	12	0	0
siRNA_id:107	EPB41L1	XM_011528667	2036	63.1579	63.1579	375	12	0	0
siRNA_id:107	NEBL-AS1	NR_046284	100128511	63.1579	63.1579	375	12	0	0
siRNA_id:107	PDK3	NM_001142386	5165	63.1579	63.1579	375	12	0	0
siRNA_id:107	C22orf39	NM_173793	128977	63.1579	63.1579	375	12	0	0
siRNA_id:107	LOC100129935	NR_026870	100129935	63.1579	63.1579	375	12	0	0
siRNA_id:107	RAX	NM_013435	30062	63.1579	63.1579	375	12	0	0
siRNA_id:107	ZNF19	NM_006961	7567	63.1579	63.1579	375	12	0	0
siRNA_id:107	DGCR2	XR_001755406	9993	63.1579	63.1579	375	12	0	0
siRNA_id:107	GZF1	XR_001754376	64412	63.1579	63.1579	375	12	0	0
siRNA_id:107	LOC101928152	XR_940332	101928152	63.1579	63.1579	375	12	0	0
siRNA_id:107	LAMB4	XM_011515980	22798	63.1579	63.1579	375	12	0	0
siRNA_id:107	KIAA0930	XM_011530017	23313	63.1579	63.1579	375	12	0	0
siRNA_id:107	DLG2-AS2	XR_001748521	101929043	63.1579	63.1579	375	12	0	0
siRNA_id:107	KCNH1	XM_017001246	3756	63.1579	63.1579	375	12	0	0
siRNA_id:107	OSMR	NM_001323506	9180	63.1579	63.1579	375	12	0	0
siRNA_id:107	RPL7L1	NR_134562	285855	63.1579	63.1579	375	12	0	0
siRNA_id:107	HRAT92	NR_033963	441307	63.1579	63.1579	375	12	0	0
siRNA_id:107	FKBP2	NM_001135208	2286	63.1579	63.1579	375	12	0	0
siRNA_id:108	PDE3B	XM_017017911	5140	68.4211	68.4211	95	13	0	0
siRNA_id:108	AP2A2	XM_011519930	161	68.4211	68.4211	95	13	0	0
siRNA_id:108	ZNRD1ASP	NR_145417	80862	68.4211	68.4211	95	13	0	0
siRNA_id:108	EPPK1	XM_017013892	83481	68.4211	68.4211	95	13	0	0
siRNA_id:108	ASB4	XM_017012303	51666	68.4211	68.4211	95	13	0	0
siRNA_id:108	TBC1D32	XM_017010403	221322	68.4211	68.4211	95	13	0	0
siRNA_id:108	ALDH1L2	XM_017018889	160428	68.4211	68.4211	95	13	0	0
siRNA_id:108	TMEM250	NR_134506	90120	68.4211	68.4211	95	13	0	0
siRNA_id:108	ULBP3	NM_024518	79465	68.4211	68.4211	95	13	0	0
siRNA_id:108	DHTKD1	NM_018706	55526	68.4211	68.4211	95	13	0	0
siRNA_id:108	CCDC166	NM_001162914	100130274	68.4211	68.4211	95	13	0	0
siRNA_id:108	HCFC1	XM_017029471	3054	63.1579	63.1579	375	12	0	0
siRNA_id:108	WNK2	XR_002956804	65268	63.1579	63.1579	375	12	0	0
siRNA_id:108	GAPVD1	XM_024447503	26130	63.1579	63.1579	375	12	0	0
siRNA_id:108	ALKBH4	XM_005250464	54784	63.1579	63.1579	375	12	0	0
siRNA_id:108	KIF2A	XR_001742064	3796	63.1579	63.1579	375	12	0	0
siRNA_id:108	DYSF	XM_005264585	8291	63.1579	63.1579	375	12	0	0
siRNA_id:108	COL6A3	XM_024452684	1293	63.1579	63.1579	375	12	0	0
siRNA_id:108	KDM4B	XM_005259521	23030	63.1579	63.1579	375	12	0	0
siRNA_id:108	ERCC2	XR_001753633	2068	63.1579	63.1579	375	12	0	0
siRNA_id:108	TANC2	XM_006721811	26115	63.1579	63.1579	375	12	0	0
siRNA_id:108	SPNS3	XM_017024345	201305	63.1579	63.1579	375	12	0	0
siRNA_id:108	PLCD3	XM_011524253	113026	63.1579	63.1579	375	12	0	0
siRNA_id:108	KATNIP	XM_024450217	23247	63.1579	63.1579	375	12	0	0
siRNA_id:108	SLC22A31	XM_017022964	146429	63.1579	63.1579	375	12	0	0
siRNA_id:108	DDHD1	XM_017021669	80821	63.1579	63.1579	375	12	0	0
siRNA_id:108	UNC79	XM_024449668	57578	63.1579	63.1579	375	12	0	0
siRNA_id:108	IFFO1	XM_006718976	25900	63.1579	63.1579	375	12	0	0
siRNA_id:108	SPTBN2	XM_017018177	6712	63.1579	63.1579	375	12	0	0
siRNA_id:108	DDX50	XM_024448162	79009	63.1579	63.1579	375	12	0	0
siRNA_id:108	ESRRG	XM_024453980	2104	84.2105	78.9474	375	16	1	0
siRNA_id:108	LOC100288175	NR_148960	100288175	63.1579	63.1579	375	12	0	0
siRNA_id:108	CISH	XM_011533329	1154	63.1579	63.1579	375	12	0	0
siRNA_id:108	LOC101927202	XR_938262	101927202	63.1579	63.1579	375	12	0	0
siRNA_id:108	LOC101928543	XR_001753844	101928543	63.1579	63.1579	375	12	0	0
siRNA_id:108	SPTBN4	XM_017027052	57731	63.1579	63.1579	375	12	0	0
siRNA_id:108	FMNL1	XM_011525180	752	63.1579	63.1579	375	12	0	0
siRNA_id:108	TBC1D24	XM_017023495	57465	63.1579	63.1579	375	12	0	0
siRNA_id:109	MBNL3	XM_024452402	55796	73.6842	73.6842	24	14	0	0
siRNA_id:109	GALNTL6	XM_011531997	442117	73.6842	73.6842	24	14	0	0
siRNA_id:109	NCAM2	XM_011529580	4685	73.6842	73.6842	24	14	0	0
siRNA_id:109	LINC01794	XR_002959380	101929700	94.7368	89.4733	24	18	1	0
siRNA_id:109	ATP8B4	XR_002957687	79895	73.6842	73.6842	24	14	0	0
siRNA_id:109	TMEM120B	NM_001080825	144404	73.6842	73.6842	24	14	0	0
siRNA_id:109	LOC112268380	XR_002959123	112268380	68.4211	68.4211	95	13	0	0
siRNA_id:109	OR2F1	XR_001744626	26211	68.4211	68.4211	95	13	0	0
siRNA_id:109	DST	XM_017011222	667	68.4211	68.4211	95	13	0	0
siRNA_id:109	RNF150	XM_011532148	57484	68.4211	68.4211	95	13	0	0
siRNA_id:109	RBFOX2	XM_024452192	23543	68.4211	68.4211	95	13	0	0
siRNA_id:109	PRKCH	XM_024449662	5583	68.4211	68.4211	95	13	0	0
siRNA_id:109	LYPLAL1	XM_017000271	127018	68.4211	68.4211	95	13	0	0
siRNA_id:109	PWRN2	NR_152824	791115	68.4211	68.4211	95	13	0	0
siRNA_id:109	NOTCH1	XM_011518717	4851	68.4211	68.4211	95	13	0	0
siRNA_id:109	KLF8	NR_136705	11279	68.4211	68.4211	95	13	0	0
siRNA_id:109	ANGPTL3	NM_014495	27329	68.4211	68.4211	95	13	0	0
siRNA_id:109	LINC00424	NR_047040	100874182	68.4211	68.4211	95	13	0	0
siRNA_id:109	LINC00570	NR_047499	100874055	68.4211	68.4211	95	13	0	0
siRNA_id:109	SNORA58	NR_002985	677836	68.4211	68.4211	95	13	0	0
siRNA_id:109	CCT3	NR_036565	7203	68.4211	68.4211	95	13	0	0
siRNA_id:109	SPTAN1	XM_006717252	6709	63.1579	63.1579	375	12	0	0
siRNA_id:109	ZNF462	XM_017014998	58499	63.1579	63.1579	375	12	0	0
siRNA_id:11	TMEM236	XM_017016574	653567	78.9474	78.9474	6.1	15	0	0
siRNA_id:11	NEAT1	NR_131012	283131	78.9474	78.9474	6.1	15	0	0
siRNA_id:11	ZNF660	NM_173658	285349	73.6842	73.6842	24	14	0	0
siRNA_id:11	KCNQ1OT1	NR_002728	10984	73.6842	73.6842	24	14	0	0
siRNA_id:11	ICA1	XM_011515356	3382	68.4211	68.4211	95	13	0	0
siRNA_id:11	NCAM2	XM_011529582	4685	68.4211	68.4211	95	13	0	0
siRNA_id:11	LOC101929732	XR_001752060	101929732	68.4211	68.4211	95	13	0	0
siRNA_id:11	SLC2A13	XM_011537850	114134	68.4211	68.4211	95	13	0	0
siRNA_id:11	ARL17B	NM_001352769	100506084	68.4211	68.4211	95	13	0	0
siRNA_id:11	FRMD1	XM_017011318	79981	68.4211	68.4211	95	13	0	0
siRNA_id:11	TUB	XM_011520344	7275	68.4211	68.4211	95	13	0	0
siRNA_id:11	EVX1	NM_001304520	2128	68.4211	68.4211	95	13	0	0
siRNA_id:11	NUFIP2	NM_020772	57532	68.4211	68.4211	95	13	0	0
siRNA_id:11	SAT1	XM_024452421	6303	63.1579	63.1579	375	12	0	0
siRNA_id:11	TENM1	XM_017029216	10178	63.1579	63.1579	375	12	0	0
siRNA_id:11	IZUMO3	XM_005251333	100129669	63.1579	63.1579	375	12	0	0
siRNA_id:11	TUSC3	XM_017013861	7991	63.1579	63.1579	375	12	0	0
siRNA_id:11	LATS1	XM_024446583	9113	63.1579	63.1579	375	12	0	0
siRNA_id:11	CNOT6	XM_024446137	57472	63.1579	63.1579	375	12	0	0
siRNA_id:11	TMEM156	XM_024454224	80008	63.1579	63.1579	375	12	0	0
siRNA_id:11	GABRA2	XM_024453967	2555	63.1579	63.1579	375	12	0	0
siRNA_id:11	CNTN4	XM_006713004	152330	63.1579	63.1579	375	12	0	0
siRNA_id:11	TTN	XM_024453098	7273	63.1579	63.1579	375	12	0	0
siRNA_id:11	LDLRAD4	XM_024451260	753	63.1579	63.1579	375	12	0	0
siRNA_id:11	DICER1	XM_017021123	23405	63.1579	63.1579	375	12	0	0
siRNA_id:11	THBS3	XR_921914	7059	63.1579	63.1579	375	12	0	0
siRNA_id:11	MEF2D	XM_011509569	4209	63.1579	63.1579	375	12	0	0
siRNA_id:11	FGF1	NM_001354952	2246	63.1579	63.1579	375	12	0	0
siRNA_id:11	ASXL2	NM_018263	55252	63.1579	63.1579	375	12	0	0
siRNA_id:11	EIF4E	NM_001331017	1977	63.1579	63.1579	375	12	0	0
siRNA_id:11	UCP1	XM_005263206	7350	63.1579	63.1579	375	12	0	0
siRNA_id:110	RNF24	XM_011529145	11237	73.6842	73.6842	24	14	0	0
siRNA_id:110	PANK2	XM_017028078	80025	73.6842	73.6842	24	14	0	0
siRNA_id:110	LOC102724682	XR_001750885	102724682	73.6842	73.6842	24	14	0	0
siRNA_id:110	BRD8	NM_001300966	10902	73.6842	73.6842	24	14	0	0
siRNA_id:110	SEMA4D	XM_017014193	10507	68.4211	68.4211	95	13	0	0
siRNA_id:110	LOC101930275	XR_949531	101930275	68.4211	68.4211	95	13	0	0
siRNA_id:110	GCM1	XM_017011390	8521	68.4211	68.4211	95	13	0	0
siRNA_id:110	CDKAL1	XR_001743498	54901	68.4211	68.4211	95	13	0	0
siRNA_id:110	PIGG	XR_002959736	54872	68.4211	68.4211	95	13	0	0
siRNA_id:110	CTBP1	XM_005272263	1487	68.4211	68.4211	95	13	0	0
siRNA_id:110	TNS1	XM_017004816	7145	68.4211	68.4211	95	13	0	0
siRNA_id:110	MTA3	XM_024453019	57504	68.4211	68.4211	95	13	0	0
siRNA_id:110	AURKB	XM_017025307	9212	68.4211	68.4211	95	13	0	0
siRNA_id:110	CCDC113	XM_011523039	29070	68.4211	68.4211	95	13	0	0
siRNA_id:110	ZNF778	XM_024450182	197320	68.4211	68.4211	95	13	0	0
siRNA_id:110	POMT2	XM_011536677	29954	68.4211	68.4211	95	13	0	0
siRNA_id:110	APH1A	XM_017001417	51107	68.4211	68.4211	95	13	0	0
siRNA_id:110	FUCA1	XM_005245821	2517	68.4211	68.4211	95	13	0	0
siRNA_id:110	CARD19	XR_929848	84270	68.4211	68.4211	95	13	0	0
siRNA_id:110	BTN3A1	XR_001743132	11119	68.4211	68.4211	95	13	0	0
siRNA_id:110	DZIP1L	XM_011512521	199221	68.4211	68.4211	95	13	0	0
siRNA_id:110	SLC4A3	XM_011511667	6508	68.4211	68.4211	95	13	0	0
siRNA_id:110	ANO7	XM_017004230	50636	68.4211	68.4211	95	13	0	0
siRNA_id:110	PLIN4	XM_006722866	729359	68.4211	68.4211	95	13	0	0
siRNA_id:110	CCDC57	XR_001752491	284001	68.4211	68.4211	95	13	0	0
siRNA_id:110	SLC35C1	XM_011520202	55343	68.4211	68.4211	95	13	0	0
siRNA_id:110	ADAMTS8	XM_017017145	11095	68.4211	68.4211	95	13	0	0
siRNA_id:110	COX15	XM_011539298	1355	68.4211	68.4211	95	13	0	0
siRNA_id:110	KLHL17	XR_426605	339451	68.4211	68.4211	95	13	0	0
siRNA_id:110	DUSP23	NM_001319658	54935	68.4211	68.4211	95	13	0	0
siRNA_id:110	PPP4R2	NM_001318026	151987	68.4211	68.4211	95	13	0	0
siRNA_id:110	ZNF503	NM_032772	84858	68.4211	68.4211	95	13	0	0
siRNA_id:110	LINC01250	NR_110228	101927554	68.4211	68.4211	95	13	0	0
siRNA_id:110	ZNHIT6	NM_001170670	54680	68.4211	68.4211	95	13	0	0
siRNA_id:110	LINC02209	NR_024473	286135	68.4211	68.4211	95	13	0	0
siRNA_id:110	DTX3L	NM_138287	151636	68.4211	68.4211	95	13	0	0
siRNA_id:110	GLRA2	XM_024452365	2742	63.1579	63.1579	375	12	0	0
siRNA_id:111	PIK3C2G	XM_017019478	5288	84.2105	84.2105	1.5	16	0	0
siRNA_id:111	GRAMD2A	XM_011521333	196996	73.6842	73.6842	24	14	0	0
siRNA_id:111	SOX1-OT	NR_120392	100505996	73.6842	73.6842	24	14	0	0
siRNA_id:111	AP3B1	XM_005248619	8546	68.4211	68.4211	95	13	0	0
siRNA_id:111	TMCC1	XM_024453407	23023	68.4211	68.4211	95	13	0	0
siRNA_id:111	CAPN13	XR_939743	92291	68.4211	68.4211	95	13	0	0
siRNA_id:111	RAB3GAP1	XM_011510823	22930	68.4211	68.4211	95	13	0	0
siRNA_id:111	SIN3A	XM_024449896	25942	68.4211	68.4211	95	13	0	0
siRNA_id:111	YAF2	XR_002957280	10138	68.4211	68.4211	95	13	0	0
siRNA_id:111	GVQW3	XM_024448281	100506127	68.4211	68.4211	95	13	0	0
siRNA_id:111	PLPP4	XM_024447862	196051	68.4211	68.4211	95	13	0	0
siRNA_id:111	HMCN1	XM_011510038	83872	68.4211	68.4211	95	13	0	0
siRNA_id:111	LOC102723847	XR_002958871	102723847	68.4211	68.4211	95	13	0	0
siRNA_id:111	NOD1	NR_149002	10392	68.4211	68.4211	95	13	0	0
siRNA_id:111	APOO	XM_011545586	79135	68.4211	68.4211	95	13	0	0
siRNA_id:111	LOC101927538	XR_001744285	101927538	68.4211	68.4211	95	13	0	0
siRNA_id:111	LOC102724355	XR_430359	102724355	68.4211	68.4211	95	13	0	0
siRNA_id:111	WDR35	XM_011533007	57539	68.4211	68.4211	95	13	0	0
siRNA_id:111	NOVA1	XM_017021345	4857	68.4211	68.4211	95	13	0	0
siRNA_id:111	PCDH10	NM_032961	57575	68.4211	68.4211	95	13	0	0
siRNA_id:111	LRRTM3	NR_111909	347731	68.4211	68.4211	95	13	0	0
siRNA_id:111	ING1	NM_005537	3621	68.4211	68.4211	95	13	0	0
siRNA_id:111	ERVK13-1	NR_040023	100507321	68.4211	68.4211	95	13	0	0
siRNA_id:111	RPL36A	NM_001199972	6173	68.4211	68.4211	95	13	0	0
siRNA_id:111	PRR13	NM_001005354	54458	68.4211	68.4211	95	13	0	0
siRNA_id:111	GABPA	XM_005260938	2551	63.1579	63.1579	375	12	0	0
siRNA_id:111	SLC39A10	XM_017004522	57181	63.1579	63.1579	375	12	0	0
siRNA_id:111	CREM	XM_024447824	1390	63.1579	63.1579	375	12	0	0
siRNA_id:111	IL13	NM_001354991	3596	63.1579	63.1579	375	12	0	0
siRNA_id:111	LAT2	XM_011516558	7462	63.1579	63.1579	375	12	0	0
siRNA_id:111	SEPTIN8	XM_017009261	23176	63.1579	63.1579	375	12	0	0
siRNA_id:112	DNM3	XM_017000982	26052	73.6842	73.6842	24	14	0	0
siRNA_id:112	RAD54L2	NM_015106	23132	94.7368	89.4733	24	18	1	0
siRNA_id:112	PMPCB	XR_242267	9512	68.4211	68.4211	95	13	0	0
siRNA_id:112	TSC22D2	XR_001740388	9819	68.4211	68.4211	95	13	0	0
siRNA_id:112	LRRC3B	XM_011533332	116135	68.4211	68.4211	95	13	0	0
siRNA_id:112	SLFN12	XM_017024810	55106	68.4211	68.4211	95	13	0	0
siRNA_id:112	SLC43A1	XM_017018451	8501	68.4211	68.4211	95	13	0	0
siRNA_id:112	KIN	XM_006717435	22944	68.4211	68.4211	95	13	0	0
siRNA_id:112	TGFB3	NM_003239	7043	68.4211	68.4211	95	13	0	0
siRNA_id:112	ASS1	XM_005272200	445	68.4211	68.4211	95	13	0	0
siRNA_id:112	TARP	XM_017012230	445347	68.4211	68.4211	95	13	0	0
siRNA_id:112	CCDC82	NM_001318737	79780	68.4211	68.4211	95	13	0	0
siRNA_id:112	ERVH48-1	NM_001308491	90625	68.4211	68.4211	95	13	0	0
siRNA_id:112	FREM2	NM_207361	341640	68.4211	68.4211	95	13	0	0
siRNA_id:112	SIKE1	NR_049742	80143	68.4211	68.4211	95	13	0	0
siRNA_id:112	PECAM1	NM_000442	5175	68.4211	68.4211	95	13	0	0
siRNA_id:112	LOC100190986	NR_024456	100190986	68.4211	68.4211	95	13	0	0
siRNA_id:112	SOWAHC	NM_023016	65124	68.4211	68.4211	95	13	0	0
siRNA_id:112	LOC112268400	XR_002959170	112268400	63.1579	63.1579	375	12	0	0
siRNA_id:112	YWHAZ	XM_024447266	7534	63.1579	63.1579	375	12	0	0
siRNA_id:112	ZSCAN31	XM_024446523	64288	63.1579	63.1579	375	12	0	0
siRNA_id:112	SPATA9	XR_002956184	83890	63.1579	63.1579	375	12	0	0
siRNA_id:112	IRX2	XM_024454379	153572	63.1579	63.1579	375	12	0	0
siRNA_id:112	MAP2K6	XM_011525027	5608	63.1579	63.1579	375	12	0	0
siRNA_id:112	ATP8A2	XM_011535104	51761	63.1579	63.1579	375	12	0	0
siRNA_id:112	SLC25A28	XM_024448221	81894	63.1579	63.1579	375	12	0	0
siRNA_id:112	CC2D2B	XM_011539795	387707	63.1579	63.1579	375	12	0	0
siRNA_id:112	A1CF	XM_024447966	29974	63.1579	63.1579	375	12	0	0
siRNA_id:112	NT5C2	XM_024447911	22978	63.1579	63.1579	375	12	0	0
siRNA_id:112	CFP	XM_017029575	5199	63.1579	63.1579	375	12	0	0
siRNA_id:112	FZD3	XR_949476	7976	63.1579	63.1579	375	12	0	0
siRNA_id:112	AVL9	XM_005249671	23080	63.1579	63.1579	375	12	0	0
siRNA_id:112	LRFN2	XR_001743535	57497	63.1579	63.1579	375	12	0	0
siRNA_id:112	EBF1	XM_017009202	1879	63.1579	63.1579	375	12	0	0
siRNA_id:112	SSH2	XM_011525404	85464	63.1579	63.1579	375	12	0	0
siRNA_id:112	C2CD5	XM_005253539	9847	63.1579	63.1579	375	12	0	0
siRNA_id:112	DIO2	NM_001324462	1734	63.1579	63.1579	375	12	0	0
siRNA_id:112	LINC01806	NR_110164	100996579	63.1579	63.1579	375	12	0	0
siRNA_id:112	CDK6-AS1	NR_110087	101927497	63.1579	63.1579	375	12	0	0
siRNA_id:113	MED12L	XM_017005681	116931	78.9474	78.9474	6.1	15	0	0
siRNA_id:113	MEGF9	NM_001080497	1955	73.6842	73.6842	24	14	0	0
siRNA_id:113	PRMT7	XR_002957824	54496	73.6842	73.6842	24	14	0	0
siRNA_id:113	CFAP61	XM_024451866	26074	68.4211	68.4211	95	13	0	0
siRNA_id:113	GAREM1	XM_024451236	64762	68.4211	68.4211	95	13	0	0
siRNA_id:113	TLE3	XM_005254633	7090	68.4211	68.4211	95	13	0	0
siRNA_id:113	FMN1	XM_017022135	342184	68.4211	68.4211	95	13	0	0
siRNA_id:113	ANO2	XM_024449082	57101	68.4211	68.4211	95	13	0	0
siRNA_id:113	CUX2	XM_011538063	23316	68.4211	68.4211	95	13	0	0
siRNA_id:113	CCDC38	XM_011537888	120935	68.4211	68.4211	95	13	0	0
siRNA_id:113	LOC101927461	XR_242763	101927461	68.4211	68.4211	95	13	0	0
siRNA_id:113	CNIH3-AS2	XR_001738494	102723817	89.4737	84.2108	95	17	1	0
siRNA_id:113	LOC100507336	XR_926402	100507336	68.4211	68.4211	95	13	0	0
siRNA_id:113	INKA2	XM_011541783	55924	68.4211	68.4211	95	13	0	0
siRNA_id:113	RREB1	NM_001003700	6239	68.4211	68.4211	95	13	0	0
siRNA_id:113	FAT2	XR_002956152	2196	63.1579	63.1579	375	12	0	0
siRNA_id:113	TLL1	XM_024454195	7092	84.2105	78.9474	375	16	1	0
siRNA_id:113	SUN2	XM_024452206	25777	63.1579	63.1579	375	12	0	0
siRNA_id:113	LOC112268279	XR_002958642	112268279	63.1579	63.1579	375	12	0	0
siRNA_id:113	CFLAR	XM_017005195	8837	63.1579	63.1579	375	12	0	0
siRNA_id:113	HNMT	XR_002959286	3176	63.1579	63.1579	375	12	0	0
siRNA_id:113	DSG3	XM_011525850	1830	63.1579	63.1579	375	12	0	0
siRNA_id:113	SSH2	XM_006722149	85464	63.1579	63.1579	375	12	0	0
siRNA_id:113	KLHL11	XR_001752552	55175	63.1579	63.1579	375	12	0	0
siRNA_id:113	LOC102723750	XR_002957744	102723750	63.1579	63.1579	375	12	0	0
siRNA_id:113	GALNT18	XM_011520071	374378	63.1579	63.1579	375	12	0	0
siRNA_id:113	TUG1	NR_152869	55000	63.1579	63.1579	375	12	0	0
siRNA_id:113	ACTR3C	NR_147013	653857	63.1579	63.1579	375	12	0	0
siRNA_id:113	EPHA6	XM_017006220	285220	63.1579	63.1579	375	12	0	0
siRNA_id:114	TUSC3	XM_017013861	7991	68.4211	68.4211	95	13	0	0
siRNA_id:114	EGFL7	XR_002956790	51162	63.1579	63.1579	375	12	0	0
siRNA_id:114	DCTD	XM_017007820	1635	63.1579	63.1579	375	12	0	0
siRNA_id:114	CDCP1	XM_024453718	64866	63.1579	63.1579	375	12	0	0
siRNA_id:114	PCYT2	XM_017024912	5833	63.1579	63.1579	375	12	0	0
siRNA_id:114	NLRC5	XM_005256194	84166	63.1579	63.1579	375	12	0	0
siRNA_id:114	LOC646976	XR_002958385	646976	63.1579	63.1579	375	12	0	0
siRNA_id:114	SYT2	XM_017000311	127833	63.1579	63.1579	375	12	0	0
siRNA_id:114	NPHP3-AS1	NR_002811	348808	63.1579	63.1579	375	12	0	0
siRNA_id:114	PI4KA	XM_011530228	5297	63.1579	63.1579	375	12	0	0
siRNA_id:114	MPRIP	XM_005256563	23164	63.1579	63.1579	375	12	0	0
siRNA_id:114	SLC5A11	XM_017022903	115584	63.1579	63.1579	375	12	0	0
siRNA_id:114	LOC101927436	XR_242964	101927436	63.1579	63.1579	375	12	0	0
siRNA_id:114	MAB21L3	XM_011540626	126868	63.1579	63.1579	375	12	0	0
siRNA_id:114	NPHP3-ACAD11	NR_037804	100532724	63.1579	63.1579	375	12	0	0
siRNA_id:114	NPHP3	NM_153240	27031	63.1579	63.1579	375	12	0	0
siRNA_id:115	LOC100287944	NR_040246	100287944	73.6842	73.6842	24	14	0	0
siRNA_id:115	ABCA1	XM_011518342	19	68.4211	68.4211	95	13	0	0
siRNA_id:115	QTRT2	XM_017007184	79691	68.4211	68.4211	95	13	0	0
siRNA_id:115	DCAF10	XR_002956810	79269	63.1579	63.1579	375	12	0	0
siRNA_id:115	ECPAS	XM_011518422	23392	63.1579	63.1579	375	12	0	0
siRNA_id:115	FER	XM_017009233	2241	63.1579	63.1579	375	12	0	0
siRNA_id:115	PMM1	XM_024452251	5372	84.2105	78.9474	375	16	1	0
siRNA_id:115	DYSF	XM_005264585	8291	63.1579	63.1579	375	12	0	0
siRNA_id:115	FAM214A	XM_011521790	56204	63.1579	63.1579	375	12	0	0
siRNA_id:115	LINC02420	NR_146500	102724433	84.2105	78.9474	375	16	1	0
siRNA_id:115	RMDN3	XM_011521755	55177	63.1579	63.1579	375	12	0	0
siRNA_id:115	EBF1	XM_017009201	1879	63.1579	63.1579	375	12	0	0
siRNA_id:115	ZNF175	XM_017027249	7728	63.1579	63.1579	375	12	0	0
siRNA_id:115	INO80B-WBP1	NR_037849	100532735	63.1579	63.1579	375	12	0	0
siRNA_id:115	WBP1	NM_012477	23559	63.1579	63.1579	375	12	0	0
siRNA_id:115	RAB3B	NM_002867	5865	63.1579	63.1579	375	12	0	0
siRNA_id:115	JPT2	NM_144570	90861	63.1579	63.1579	375	12	0	0
siRNA_id:116	GRIK2	XM_017010782	2898	68.4211	68.4211	95	13	0	0
siRNA_id:116	TANC2	XM_006721811	26115	68.4211	68.4211	95	13	0	0
siRNA_id:116	ARSJ	XM_017008599	79642	63.1579	63.1579	375	12	0	0
siRNA_id:116	LRRIQ4	XM_006713613	344657	63.1579	63.1579	375	12	0	0
siRNA_id:116	CFAP70	XM_006717611	118491	63.1579	63.1579	375	12	0	0
siRNA_id:116	PTPRN2	XM_017012476	5799	63.1579	63.1579	375	12	0	0
siRNA_id:116	KMT2A	XM_006718839	4297	63.1579	63.1579	375	12	0	0
siRNA_id:116	LOC400748	XR_947140	400748	63.1579	63.1579	375	12	0	0
siRNA_id:116	PIWIL4	NM_152431	143689	63.1579	63.1579	375	12	0	0
siRNA_id:116	ONECUT2	NM_004852	9480	63.1579	63.1579	375	12	0	0
siRNA_id:116	TAS2R39	NM_176881	259285	63.1579	63.1579	375	12	0	0
siRNA_id:116	TRIM29	NM_012101	23650	63.1579	63.1579	375	12	0	0
siRNA_id:116	KCNJ9	NM_004983	3765	63.1579	63.1579	375	12	0	0
siRNA_id:117	TK1	NM_001346663	7083	84.2105	84.2105	1.5	16	0	0
siRNA_id:117	CCND2	NM_001759	894	78.9474	78.9474	6.1	15	0	0
siRNA_id:117	DOCK3	XM_011533441	1795	73.6842	73.6842	24	14	0	0
siRNA_id:117	TMSB15B	NM_001350213	286527	73.6842	73.6842	24	14	0	0
siRNA_id:117	ACTE1P	NR_038862	399923	73.6842	73.6842	24	14	0	0
siRNA_id:117	TAPT1	XM_005248140	202018	68.4211	68.4211	95	13	0	0
siRNA_id:117	MORC2	XM_017028667	22880	68.4211	68.4211	95	13	0	0
siRNA_id:117	TPO	XM_024453089	7173	68.4211	68.4211	95	13	0	0
siRNA_id:117	CA11	XR_002958355	770	68.4211	68.4211	95	13	0	0
siRNA_id:117	CFH	XM_017001108	3075	68.4211	68.4211	95	13	0	0
siRNA_id:117	TSPAN15	NR_147091	23555	68.4211	68.4211	95	13	0	0
siRNA_id:117	DGKB	NM_001350718	1607	68.4211	68.4211	95	13	0	0
siRNA_id:117	GVQW3	NR_130990	100506127	68.4211	68.4211	95	13	0	0
siRNA_id:117	ZNF629	NM_001080417	23361	68.4211	68.4211	95	13	0	0
siRNA_id:117	IRS4	XM_006724713	8471	68.4211	68.4211	95	13	0	0
siRNA_id:117	ZNF777	XM_011516055	27153	89.4737	84.2108	95	17	1	0
siRNA_id:117	ACOX3	XM_011513565	8310	68.4211	68.4211	95	13	0	0
siRNA_id:117	THPO	XM_017007107	7066	68.4211	68.4211	95	13	0	0
siRNA_id:117	PIP4K2B	XM_011525327	8396	68.4211	68.4211	95	13	0	0
siRNA_id:117	TGM5	XM_017022729	9333	68.4211	68.4211	95	13	0	0
siRNA_id:117	PRRX1	XM_006711388	5396	68.4211	68.4211	95	13	0	0
siRNA_id:117	PDYN-AS1	NR_134520	727993	68.4211	68.4211	95	13	0	0
siRNA_id:117	LOC101928519	NR_110860	101928519	68.4211	68.4211	95	13	0	0
siRNA_id:117	GPRC5A	NM_003979	9052	68.4211	68.4211	95	13	0	0
siRNA_id:117	SLA	XM_017013739	6503	84.2105	78.9474	375	16	1	0
siRNA_id:117	DMTN	XM_017013196	2039	84.2105	78.9474	375	16	1	0
siRNA_id:117	SUPT3H	XM_011514951	8464	63.1579	63.1579	375	12	0	0
siRNA_id:117	FAM193B	XM_006714880	54540	63.1579	63.1579	375	12	0	0
siRNA_id:117	SORBS2	XM_017008775	8470	63.1579	63.1579	375	12	0	0
siRNA_id:117	SPSB4	XR_924216	92369	63.1579	63.1579	375	12	0	0
siRNA_id:117	NT5DC2	XM_024453719	64943	63.1579	63.1579	375	12	0	0
siRNA_id:117	TRIM42	XR_001740122	287015	63.1579	63.1579	375	12	0	0
siRNA_id:117	ZNF70	XM_024452271	7621	63.1579	63.1579	375	12	0	0
siRNA_id:117	KHK	XM_005264298	3795	63.1579	63.1579	375	12	0	0
siRNA_id:117	STK25	XM_011510496	10494	63.1579	63.1579	375	12	0	0
siRNA_id:117	C19orf44	XR_936210	84167	63.1579	63.1579	375	12	0	0
siRNA_id:117	BRD4	XM_011527856	23476	63.1579	63.1579	375	12	0	0
siRNA_id:117	MED16	XM_017026120	10025	63.1579	63.1579	375	12	0	0
siRNA_id:117	DHX38	XR_429741	9785	63.1579	63.1579	375	12	0	0
siRNA_id:117	CMIP	XM_005256179	80790	63.1579	63.1579	375	12	0	0
siRNA_id:117	PKD1	XM_024450300	5310	63.1579	63.1579	375	12	0	0
siRNA_id:117	NELL2	XM_017019342	4753	63.1579	63.1579	375	12	0	0
siRNA_id:117	INCENP	XM_006718533	3619	63.1579	63.1579	375	12	0	0
siRNA_id:117	LMNTD2	XM_017017479	256329	63.1579	63.1579	375	12	0	0
siRNA_id:117	ATG2A	XM_011544867	23130	63.1579	63.1579	375	12	0	0
siRNA_id:117	HIVEP3	XM_011541887	59269	63.1579	63.1579	375	12	0	0
siRNA_id:117	PCMT1	NM_001360452	5110	63.1579	63.1579	375	12	0	0
siRNA_id:117	LOC100129484	NM_001354886	100129484	63.1579	63.1579	375	12	0	0
siRNA_id:117	FAM149A	NM_001350179	25854	84.2105	78.9474	375	16	1	0
siRNA_id:118	MAP3K6	XR_946795	9064	68.4211	68.4211	95	13	0	0
siRNA_id:118	P4HA2	XM_024446255	8974	63.1579	63.1579	375	12	0	0
siRNA_id:118	STARD9	XR_931874	57519	63.1579	63.1579	375	12	0	0
siRNA_id:118	GPR63	XM_011536153	81491	63.1579	63.1579	375	12	0	0
siRNA_id:118	GMIP	XM_011528048	51291	63.1579	63.1579	375	12	0	0
siRNA_id:118	CEL	NM_001807	1056	63.1579	63.1579	375	12	0	0
siRNA_id:118	CTDSP1	NM_001206878	58190	63.1579	63.1579	375	12	0	0
siRNA_id:118	CDH23	NM_022124	64072	63.1579	63.1579	375	12	0	0
siRNA_id:119	ANKFY1	XM_024450791	51479	84.2105	84.2105	1.5	16	0	0
siRNA_id:119	PSD3	XM_024447113	23362	68.4211	68.4211	95	13	0	0
siRNA_id:119	PRDM1	XM_011536064	639	68.4211	68.4211	95	13	0	0
siRNA_id:119	BPIFC	XM_011530090	254240	68.4211	68.4211	95	13	0	0
siRNA_id:119	TSG1	NR_015362	643432	68.4211	68.4211	95	13	0	0
siRNA_id:119	LOC440896	NR_147037	440896	68.4211	68.4211	95	13	0	0
siRNA_id:119	LOC101929800	XR_929882	101929800	68.4211	68.4211	95	13	0	0
siRNA_id:119	NFIL3	XM_017014744	4783	68.4211	68.4211	95	13	0	0
siRNA_id:119	ZNF618	XM_017014251	114991	63.1579	63.1579	375	12	0	0
siRNA_id:119	EBF1	XM_017009201	1879	84.2105	78.9474	375	16	1	0
siRNA_id:119	TRMU	XR_001755262	55687	63.1579	63.1579	375	12	0	0
siRNA_id:119	USP18	XM_006724074	11274	63.1579	63.1579	375	12	0	0
siRNA_id:119	ZHX3	XM_011528704	23051	63.1579	63.1579	375	12	0	0
siRNA_id:119	LOC112268418	XR_002959404	112268418	63.1579	63.1579	375	12	0	0
siRNA_id:119	SUGT1	XM_011534893	10910	63.1579	63.1579	375	12	0	0
siRNA_id:119	ST18	NM_001352868	9705	63.1579	63.1579	375	12	0	0
siRNA_id:119	TANC1	NR_146421	85461	63.1579	63.1579	375	12	0	0
siRNA_id:119	RHPN1	XM_011516821	114822	63.1579	63.1579	375	12	0	0
siRNA_id:119	QKI	XM_011536260	9444	63.1579	63.1579	375	12	0	0
siRNA_id:119	ARFGEF3	XR_001743524	57221	63.1579	63.1579	375	12	0	0
siRNA_id:119	USP41	XM_017029164	373856	63.1579	63.1579	375	12	0	0
siRNA_id:119	SH2D6	XM_017003857	284948	63.1579	63.1579	375	12	0	0
siRNA_id:119	FAS	XM_006717819	355	63.1579	63.1579	375	12	0	0
siRNA_id:119	OSMR	NM_001323506	9180	63.1579	63.1579	375	12	0	0
siRNA_id:119	LGR5	NR_110596	8549	63.1579	63.1579	375	12	0	0
siRNA_id:119	CENPW	NR_104462	387103	63.1579	63.1579	375	12	0	0
siRNA_id:119	SKIL	XM_005247721	6498	63.1579	63.1579	375	12	0	0
siRNA_id:119	HORMAD1	NM_001199829	84072	63.1579	63.1579	375	12	0	0
siRNA_id:119	EFCAB13	NM_001195192	124989	63.1579	63.1579	375	12	0	0
siRNA_id:119	MYO5B	NM_001080467	4645	63.1579	63.1579	375	12	0	0
siRNA_id:119	ISOC1	NM_016048	51015	63.1579	63.1579	375	12	0	0
siRNA_id:12	TRIM52	XM_017009991	84851	68.4211	68.4211	95	13	0	0
siRNA_id:12	FBLN1	NM_001996	2192	68.4211	68.4211	95	13	0	0
siRNA_id:12	ZNF462	XM_017014998	58499	63.1579	63.1579	375	12	0	0
siRNA_id:12	MRM1	XM_005257694	79922	63.1579	63.1579	375	12	0	0
siRNA_id:12	KLHL28	XM_005267770	54813	63.1579	63.1579	375	12	0	0
siRNA_id:12	EPHA8	XM_011540975	2046	63.1579	63.1579	375	12	0	0
siRNA_id:12	PIP5K1B	XM_017015188	8395	63.1579	63.1579	375	12	0	0
siRNA_id:12	ELFN1	XM_011515401	392617	63.1579	63.1579	375	12	0	0
siRNA_id:12	CEP72	XR_925630	55722	63.1579	63.1579	375	12	0	0
siRNA_id:12	GPR68	XM_011537198	8111	63.1579	63.1579	375	12	0	0
siRNA_id:12	SPSB2	NM_001319670	84727	63.1579	63.1579	375	12	0	0
siRNA_id:12	PRELID2	NM_138492	153768	63.1579	63.1579	375	12	0	0
siRNA_id:12	MEGF8	NM_001271938	1954	63.1579	63.1579	375	12	0	0
siRNA_id:12	LOC100287042	NR_036520	100287042	63.1579	63.1579	375	12	0	0
siRNA_id:12	NPFFR1	NM_022146	64106	63.1579	63.1579	375	12	0	0
siRNA_id:12	TMEM70	NR_033334	54968	63.1579	63.1579	375	12	0	0
siRNA_id:12	CELSR2	NM_001408	1952	63.1579	63.1579	375	12	0	0
siRNA_id:12	MYOM3	NM_152372	127294	63.1579	63.1579	375	12	0	0
siRNA_id:12	APOBEC4	NM_203454	403314	84.2105	78.9474	375	16	1	0
siRNA_id:120	SPHK2	XM_017027010	56848	68.4211	68.4211	95	13	0	0
siRNA_id:120	ARAF	NM_001256197	369	68.4211	68.4211	95	13	0	0
siRNA_id:120	KCNG1	XM_011528806	3755	84.2105	78.9474	375	16	1	0
siRNA_id:120	ATP9B	XR_002958170	374868	63.1579	63.1579	375	12	0	0
siRNA_id:120	COL4A1	NM_001303110	1282	63.1579	63.1579	375	12	0	0
siRNA_id:120	RPTOR	NM_001163034	57521	63.1579	63.1579	375	12	0	0
siRNA_id:120	FAM241A	NM_152400	132720	84.2105	78.9474	375	16	1	0
siRNA_id:121	AUH	XM_005252069	549	68.4211	68.4211	95	13	0	0
siRNA_id:121	LOC101929480	XR_243334	101929480	68.4211	68.4211	95	13	0	0
siRNA_id:121	ARHGEF1	NM_199002	9138	68.4211	68.4211	95	13	0	0
siRNA_id:121	LOC112268299	XR_002958754	112268299	63.1579	63.1579	375	12	0	0
siRNA_id:121	PDSS1	XR_428636	23590	63.1579	63.1579	375	12	0	0
siRNA_id:121	RNF180	XM_017009389	285671	84.2105	78.9474	375	16	1	0
siRNA_id:121	APOL2	XM_011530078	23780	63.1579	63.1579	375	12	0	0
siRNA_id:121	LINC00836	NR_108069	101929052	63.1579	63.1579	375	12	0	0
siRNA_id:121	CHRNA9	NM_017581	55584	63.1579	63.1579	375	12	0	0
siRNA_id:121	TRAF3IP2-AS1	NR_034109	643749	63.1579	63.1579	375	12	0	0
siRNA_id:121	MERTK	NM_006343	10461	63.1579	63.1579	375	12	0	0
siRNA_id:121	SERAC1	XR_001743697	84947	63.1579	63.1579	375	12	0	0
siRNA_id:121	NTM	XM_017017860	50863	63.1579	63.1579	375	12	0	0
siRNA_id:121	NT5C2	XM_024447911	22978	63.1579	63.1579	375	12	0	0
siRNA_id:121	XPO5	NR_144392	57510	63.1579	63.1579	375	12	0	0
siRNA_id:121	TOX	XM_017014085	9760	63.1579	63.1579	375	12	0	0
siRNA_id:121	CASP1	XM_017018396	834	63.1579	63.1579	375	12	0	0
siRNA_id:121	NEDD9	NR_073131	4739	63.1579	63.1579	375	12	0	0
siRNA_id:121	IKBIP	NM_201613	121457	63.1579	63.1579	375	12	0	0
siRNA_id:121	TTC33	NM_012382	23548	84.2105	78.9474	375	16	1	0
siRNA_id:122	SNAI1	NM_005985	6615	84.2105	84.2105	1.5	16	0	0
siRNA_id:122	ALPK3	NM_020778	57538	78.9474	78.9474	6.1	15	0	0
siRNA_id:122	RP1L1	NM_178857	94137	78.9474	78.9474	6.1	15	0	0
siRNA_id:122	CASP8	XM_005246895	841	78.9474	78.9474	6.1	15	0	0
siRNA_id:122	LOC102723985	XR_001751638	102723985	73.6842	73.6842	24	14	0	0
siRNA_id:122	BRD8	NM_001300966	10902	73.6842	73.6842	24	14	0	0
siRNA_id:122	ZNF185	NM_001178113	7739	73.6842	73.6842	24	14	0	0
siRNA_id:122	XK	XM_011543978	7504	73.6842	73.6842	24	14	0	0
siRNA_id:122	KRBA1	XM_011516636	84626	73.6842	73.6842	24	14	0	0
siRNA_id:122	IFT122	XM_011512972	55764	73.6842	73.6842	24	14	0	0
siRNA_id:122	SHLD1	XM_006723549	149840	73.6842	73.6842	24	14	0	0
siRNA_id:122	EXD3	XM_017014863	54932	73.6842	73.6842	24	14	0	0
siRNA_id:122	ARID4A	XM_017021564	5926	73.6842	73.6842	24	14	0	0
siRNA_id:122	C12orf60	XM_017018873	144608	73.6842	73.6842	24	14	0	0
siRNA_id:122	GPR107	NM_001287346	57720	73.6842	73.6842	24	14	0	0
siRNA_id:122	KLK2	NR_045763	3817	73.6842	73.6842	24	14	0	0
siRNA_id:122	LINC00898	NR_033377	400932	73.6842	73.6842	24	14	0	0
siRNA_id:122	ANKRD16	NM_019046	54522	73.6842	73.6842	24	14	0	0
siRNA_id:122	LPIN3	XR_936610	64900	68.4211	68.4211	95	13	0	0
siRNA_id:122	EFR3B	XM_011532701	22979	68.4211	68.4211	95	13	0	0
siRNA_id:122	CCDC196	XM_024449612	440184	68.4211	68.4211	95	13	0	0
siRNA_id:122	DENND10	XM_017016266	404636	89.4737	84.2108	95	17	1	0
siRNA_id:122	UCHL5	XR_002956783	51377	68.4211	68.4211	95	13	0	0
siRNA_id:122	RPRD2	XM_017000766	23248	68.4211	68.4211	95	13	0	0
siRNA_id:122	TSPAN14	NM_001351269	81619	68.4211	68.4211	95	13	0	0
siRNA_id:122	LOC102723948	XR_001746584	102723948	68.4211	68.4211	95	13	0	0
siRNA_id:122	PRR7	XM_017009896	80758	68.4211	68.4211	95	13	0	0
siRNA_id:122	SH3RF2	XM_017009136	153769	68.4211	68.4211	95	13	0	0
siRNA_id:122	FAM131A	XM_005247114	131408	68.4211	68.4211	95	13	0	0
siRNA_id:122	LRRC37B	NM_001321350	114659	68.4211	68.4211	95	13	0	0
siRNA_id:122	LOC101059906	XM_006725147	101059906	68.4211	68.4211	95	13	0	0
siRNA_id:122	ZNF366	NM_152625	167465	68.4211	68.4211	95	13	0	0
siRNA_id:122	LRRC37A6P	NR_003525	387646	68.4211	68.4211	95	13	0	0
siRNA_id:123	LDB2	XM_024454280	9079	63.1579	63.1579	375	12	0	0
siRNA_id:123	SOX5	XM_024449164	6660	63.1579	63.1579	375	12	0	0
siRNA_id:123	INSIG1	NM_001346593	3638	63.1579	63.1579	375	12	0	0
siRNA_id:123	ADRA1B	XM_005265818	147	63.1579	63.1579	375	12	0	0
siRNA_id:123	CPOX	XM_005247125	1371	63.1579	63.1579	375	12	0	0
siRNA_id:123	KCNA3	NR_109846	3738	63.1579	63.1579	375	12	0	0
siRNA_id:123	NUDT11	NM_018159	55190	63.1579	63.1579	375	12	0	0
siRNA_id:124	AWAT2	XM_011530876	158835	73.6842	73.6842	24	14	0	0
siRNA_id:124	DERL3	NM_001002862	91319	73.6842	73.6842	24	14	0	0
siRNA_id:124	CP	XM_017005735	1356	68.4211	68.4211	95	13	0	0
siRNA_id:124	SPNS1	XM_024450468	83985	68.4211	68.4211	95	13	0	0
siRNA_id:124	RPS6KL1	XM_017021691	83694	68.4211	68.4211	95	13	0	0
siRNA_id:124	PGAP2	XM_024448442	27315	68.4211	68.4211	95	13	0	0
siRNA_id:124	MIR124-2HG	NR_034102	100130155	68.4211	68.4211	95	13	0	0
siRNA_id:124	ZBTB8B	NM_001145720	728116	68.4211	68.4211	95	13	0	0
siRNA_id:124	PLAA	XM_011518072	9373	63.1579	63.1579	375	12	0	0
siRNA_id:124	FREM1	XM_017014329	158326	63.1579	63.1579	375	12	0	0
siRNA_id:124	PACRGL	XM_024453896	133015	63.1579	63.1579	375	12	0	0
siRNA_id:124	HPS3	XM_005247834	84343	63.1579	63.1579	375	12	0	0
siRNA_id:124	GPR156	XM_011512484	165829	63.1579	63.1579	375	12	0	0
siRNA_id:124	ZNF337	XM_017027803	26152	63.1579	63.1579	375	12	0	0
siRNA_id:124	PTPRT	XM_024451820	11122	63.1579	63.1579	375	12	0	0
siRNA_id:124	TRIP12	XM_024453243	9320	63.1579	63.1579	375	12	0	0
siRNA_id:124	TMEM87B	XR_923049	84910	63.1579	63.1579	375	12	0	0
siRNA_id:124	ZNF226	XR_002958357	7769	63.1579	63.1579	375	12	0	0
siRNA_id:124	STRADA	XR_243688	92335	63.1579	63.1579	375	12	0	0
siRNA_id:124	ABCA6	XM_024450683	23460	63.1579	63.1579	375	12	0	0
siRNA_id:124	CD300LG	XR_243636	146894	63.1579	63.1579	375	12	0	0
siRNA_id:124	METTL22	XR_001751985	79091	63.1579	63.1579	375	12	0	0
siRNA_id:124	ADGRG3	XM_011522951	222487	63.1579	63.1579	375	12	0	0
siRNA_id:124	DDX55	XM_017019720	57696	63.1579	63.1579	375	12	0	0
siRNA_id:124	NUTM2E	XM_024447952	283008	63.1579	63.1579	375	12	0	0
siRNA_id:124	DIP2A	NM_001353942	23181	63.1579	63.1579	375	12	0	0
siRNA_id:124	DCLK1	NM_001330072	9201	63.1579	63.1579	375	12	0	0
siRNA_id:124	RNF224	XM_011518914	643596	63.1579	63.1579	375	12	0	0
siRNA_id:124	KCNQ3	XM_005250914	3786	63.1579	63.1579	375	12	0	0
siRNA_id:124	SCUBE3	XM_011514404	222663	63.1579	63.1579	375	12	0	0
siRNA_id:124	ATP2C2	XM_011523487	9914	63.1579	63.1579	375	12	0	0
siRNA_id:124	TXNDC16	XR_001750466	57544	63.1579	63.1579	375	12	0	0
siRNA_id:124	GALNT16	XM_017021498	57452	63.1579	63.1579	375	12	0	0
siRNA_id:124	HMBS	XM_017017629	3145	63.1579	63.1579	375	12	0	0
siRNA_id:124	CASP7	XM_017016764	840	63.1579	63.1579	375	12	0	0
siRNA_id:124	NUTM2A	XM_017016607	728118	63.1579	63.1579	375	12	0	0
siRNA_id:124	LINC00863	NR_135292	439994	63.1579	63.1579	375	12	0	0
siRNA_id:124	NOTCH4	NR_134950	4855	63.1579	63.1579	375	12	0	0
siRNA_id:124	MRTFA	NM_001318139	57591	63.1579	63.1579	375	12	0	0
siRNA_id:124	POLR3F	XM_011529141	10621	63.1579	63.1579	375	12	0	0
siRNA_id:124	LOC101927284	NR_110754	101927284	63.1579	63.1579	375	12	0	0
siRNA_id:124	PPP1R9B	NM_032595	84687	63.1579	63.1579	375	12	0	0
siRNA_id:124	CHMP1B2P	NR_110646	101060146	63.1579	63.1579	375	12	0	0
siRNA_id:125	POLR3H	XR_244356	171568	68.4211	68.4211	95	13	0	0
siRNA_id:125	RASIP1	XM_024451567	54922	68.4211	68.4211	95	13	0	0
siRNA_id:125	BMP6	NM_001718	654	68.4211	68.4211	95	13	0	0
siRNA_id:125	KLHL34	NM_153270	257240	68.4211	68.4211	95	13	0	0
siRNA_id:125	LOC100287015	NR_040040	100287015	68.4211	68.4211	95	13	0	0
siRNA_id:125	LRATD2	XM_017013108	157638	63.1579	63.1579	375	12	0	0
siRNA_id:125	POLRMT	XR_001753707	5442	63.1579	63.1579	375	12	0	0
siRNA_id:125	TENM4	XM_011544933	26011	63.1579	63.1579	375	12	0	0
siRNA_id:125	RIPK1	NM_001354930	8737	63.1579	63.1579	375	12	0	0
siRNA_id:125	CBR3	XM_011529772	874	63.1579	63.1579	375	12	0	0
siRNA_id:125	PRPF4	NR_136266	9128	63.1579	63.1579	375	12	0	0
siRNA_id:125	NPL	NM_001200051	80896	63.1579	63.1579	375	12	0	0
siRNA_id:125	PRPF39	NM_017922	55015	63.1579	63.1579	375	12	0	0
siRNA_id:125	ATP6V1C1	NM_001695	528	63.1579	63.1579	375	12	0	0
siRNA_id:125	NCDN	NM_001014841	23154	63.1579	63.1579	375	12	0	0
siRNA_id:125	TRIM14	XM_006717338	9830	63.1579	63.1579	375	12	0	0
siRNA_id:125	ENTR1	XR_001746168	10807	63.1579	63.1579	375	12	0	0
siRNA_id:125	TSC22D2	XR_001740388	9819	63.1579	63.1579	375	12	0	0
siRNA_id:125	TUBB2A	NM_001310315	7280	63.1579	63.1579	375	12	0	0
siRNA_id:125	TUBB4A	NM_001289131	10382	63.1579	63.1579	375	12	0	0
siRNA_id:125	TUBB3	NM_001197181	10381	63.1579	63.1579	375	12	0	0
siRNA_id:125	FAM229A	NM_001167676	100128071	63.1579	63.1579	375	12	0	0
siRNA_id:125	TUBB2B	NM_178012	347733	63.1579	63.1579	375	12	0	0
siRNA_id:125	VTN	NM_000638	7448	63.1579	63.1579	375	12	0	0
siRNA_id:126	SRGAP2	NM_001300952	23380	78.9474	78.9474	6.1	15	0	0
siRNA_id:126	KCNN3	NM_001204087	3782	78.9474	78.9474	6.1	15	0	0
siRNA_id:126	LOC112267935	XR_002956230	112267935	73.6842	73.6842	24	14	0	0
siRNA_id:126	LOC102724701	XR_002958660	102724701	73.6842	73.6842	24	14	0	0
siRNA_id:126	LOC102724951	XM_024452042	102724951	73.6842	73.6842	24	14	0	0
siRNA_id:126	LOC102724843	XM_024452041	102724843	73.6842	73.6842	24	14	0	0
siRNA_id:126	LOC102724219	XM_024452036	102724219	73.6842	73.6842	24	14	0	0
siRNA_id:126	LOC102723360	XM_024452033	102723360	73.6842	73.6842	24	14	0	0
siRNA_id:126	PCNX1	XM_024449513	22990	73.6842	73.6842	24	14	0	0
siRNA_id:126	ANGPT2	XM_017013318	285	73.6842	73.6842	24	14	0	0
siRNA_id:126	GRHL2	XM_024447286	79977	68.4211	68.4211	95	13	0	0
siRNA_id:126	NAPEPLD	XM_024446688	222236	68.4211	68.4211	95	13	0	0
siRNA_id:126	CSNK1G3	XM_017009070	1456	68.4211	68.4211	95	13	0	0
siRNA_id:126	PDGFC	XM_017008456	56034	68.4211	68.4211	95	13	0	0
siRNA_id:126	VPS8	XM_017006041	23355	68.4211	68.4211	95	13	0	0
siRNA_id:126	PER2	XM_006712824	8864	68.4211	68.4211	95	13	0	0
siRNA_id:126	KIR3DL2	XM_011526940	3812	68.4211	68.4211	95	13	0	0
siRNA_id:126	EMC8	XM_011522813	10328	68.4211	68.4211	95	13	0	0
siRNA_id:126	SNX19	XM_011542821	399979	89.4737	84.2108	95	17	1	0
siRNA_id:126	RPS6KA1	XM_024448871	6195	68.4211	68.4211	95	13	0	0
siRNA_id:126	SYT14	XM_017000935	255928	68.4211	68.4211	95	13	0	0
siRNA_id:126	LYST	XR_002959252	1130	68.4211	68.4211	95	13	0	0
siRNA_id:126	BTG3-AS1	NR_149073	110806272	68.4211	68.4211	95	13	0	0
siRNA_id:126	NDUFAF7	NR_146406	55471	68.4211	68.4211	95	13	0	0
siRNA_id:126	PFKFB1	XM_017029578	5207	68.4211	68.4211	95	13	0	0
siRNA_id:126	MCM10	XM_011519538	55388	68.4211	68.4211	95	13	0	0
siRNA_id:126	TBATA	XM_017015856	219793	68.4211	68.4211	95	13	0	0
siRNA_id:126	CYP4A11	XR_001737005	1579	68.4211	68.4211	95	13	0	0
siRNA_id:126	RAB23	NR_103822	51715	68.4211	68.4211	95	13	0	0
siRNA_id:126	HCN1	NM_021072	348980	89.4737	84.2108	95	17	1	0
siRNA_id:126	SNRNP200	NM_014014	23020	68.4211	68.4211	95	13	0	0
siRNA_id:126	SAMHD1	NM_015474	25939	68.4211	68.4211	95	13	0	0
siRNA_id:127	KPNA6	XM_024446167	23633	73.6842	73.6842	24	14	0	0
siRNA_id:127	MBNL3	XM_005262436	55796	68.4211	68.4211	95	13	0	0
siRNA_id:127	AGK	XM_011516397	55750	68.4211	68.4211	95	13	0	0
siRNA_id:127	RASD2	XM_017028701	23551	68.4211	68.4211	95	13	0	0
siRNA_id:127	LOC101927159	NR_110004	101927159	68.4211	68.4211	95	13	0	0
siRNA_id:127	INA	NM_032727	9118	68.4211	68.4211	95	13	0	0
siRNA_id:127	RNF19A	XM_024447118	25897	63.1579	63.1579	375	12	0	0
siRNA_id:127	KIAA0825	XM_017009375	285600	63.1579	63.1579	375	12	0	0
siRNA_id:127	LOC112268291	XR_002958737	112268291	63.1579	63.1579	375	12	0	0
siRNA_id:127	LINC01275	XR_001754717	101927512	84.2105	78.9474	375	16	1	0
siRNA_id:127	EFCAB5	XM_024450743	374786	63.1579	63.1579	375	12	0	0
siRNA_id:127	HYDIN	XM_006721206	54768	63.1579	63.1579	375	12	0	0
siRNA_id:127	EML1	XM_024449507	2009	63.1579	63.1579	375	12	0	0
siRNA_id:127	VPS11	XR_947859	55823	63.1579	63.1579	375	12	0	0
siRNA_id:127	METTL15	XM_017017301	196074	63.1579	63.1579	375	12	0	0
siRNA_id:127	GDPD4	NM_182833	220032	63.1579	63.1579	375	12	0	0
siRNA_id:127	TLR5	XM_006711506	7100	63.1579	63.1579	375	12	0	0
siRNA_id:127	TRABD2B	XM_011541444	388630	63.1579	63.1579	375	12	0	0
siRNA_id:127	NOVA2	NM_002516	4858	63.1579	63.1579	375	12	0	0
siRNA_id:127	HDAC6	NR_135592	10013	63.1579	63.1579	375	12	0	0
siRNA_id:127	KIFC3	NM_001318714	3801	63.1579	63.1579	375	12	0	0
siRNA_id:127	SCLT1	NM_001300897	132320	63.1579	63.1579	375	12	0	0
siRNA_id:127	CYP3A5	NR_033807	1577	63.1579	63.1579	375	12	0	0
siRNA_id:127	LINC00624	NR_038423	100289211	63.1579	63.1579	375	12	0	0
siRNA_id:127	HCP5	NR_040662	10866	63.1579	63.1579	375	12	0	0
siRNA_id:127	POLG2	NM_007215	11232	63.1579	63.1579	375	12	0	0
siRNA_id:127	LOC646471	NR_024498	646471	63.1579	63.1579	375	12	0	0
siRNA_id:127	ZNF784	NM_203374	147808	63.1579	63.1579	375	12	0	0
siRNA_id:128	ING5	NM_001330161	84289	78.9474	78.9474	6.1	15	0	0
siRNA_id:128	LRSAM1	XR_929874	90678	73.6842	73.6842	24	14	0	0
siRNA_id:128	WNK2	XM_011518937	65268	73.6842	73.6842	24	14	0	0
siRNA_id:128	JRK	XM_006716678	8629	73.6842	73.6842	24	14	0	0
siRNA_id:128	POLRMT	XR_001753707	5442	73.6842	73.6842	24	14	0	0
siRNA_id:128	LINGO1	XM_024450091	84894	73.6842	73.6842	24	14	0	0
siRNA_id:128	MYRF	XM_024448677	745	73.6842	73.6842	24	14	0	0
siRNA_id:128	GRK2	XM_024448376	156	73.6842	73.6842	24	14	0	0
siRNA_id:128	ZMYM4	XM_024450838	9202	73.6842	73.6842	24	14	0	0
siRNA_id:128	IL6R	XM_005245140	3570	73.6842	73.6842	24	14	0	0
siRNA_id:128	MAMSTR	XM_011526809	284358	73.6842	73.6842	24	14	0	0
siRNA_id:128	PRCD	XM_017025015	768206	73.6842	73.6842	24	14	0	0
siRNA_id:128	CCDC85C	XM_011536705	317762	73.6842	73.6842	24	14	0	0
siRNA_id:128	SATB1	NM_001195470	6304	73.6842	73.6842	24	14	0	0
siRNA_id:128	BMP7-AS1	NR_110631	102723590	73.6842	73.6842	24	14	0	0
siRNA_id:128	PINK1-AS	NR_046507	100861548	73.6842	73.6842	24	14	0	0
siRNA_id:128	HNRNPUL2	NM_001079559	221092	73.6842	73.6842	24	14	0	0
siRNA_id:128	HNRNPUL2-BSCL2	NR_037946	100534595	73.6842	73.6842	24	14	0	0
siRNA_id:128	GNAT1	NM_144499	2779	73.6842	73.6842	24	14	0	0
siRNA_id:128	LOC102724507	XR_950672	102724507	68.4211	68.4211	95	13	0	0
siRNA_id:128	ABCA2	XM_006716996	20	68.4211	68.4211	95	13	0	0
siRNA_id:128	KIF13B	XM_011544459	23303	68.4211	68.4211	95	13	0	0
siRNA_id:128	AMZ1	XM_017011775	155185	68.4211	68.4211	95	13	0	0
siRNA_id:128	RASA4	XR_001744512	10156	89.4737	84.2108	95	17	1	0
siRNA_id:128	GRIP2	XR_940504	80852	68.4211	68.4211	95	13	0	0
siRNA_id:128	AHCY	XM_017027709	191	68.4211	68.4211	95	13	0	0
siRNA_id:128	D2HGDH	XR_923009	728294	68.4211	68.4211	95	13	0	0
siRNA_id:128	ZDBF2	XM_017004575	57683	68.4211	68.4211	95	13	0	0
siRNA_id:128	CIC	XR_002958290	23152	68.4211	68.4211	95	13	0	0
siRNA_id:128	LOC112268184	XM_024451054	112268184	68.4211	68.4211	95	13	0	0
siRNA_id:128	P3H4	XM_024450538	10609	68.4211	68.4211	95	13	0	0
siRNA_id:128	FBXL22	XM_006720478	283807	68.4211	68.4211	95	13	0	0
siRNA_id:128	POMT2	XM_011536677	29954	68.4211	68.4211	95	13	0	0
siRNA_id:128	HDAC7	XM_024449018	51564	68.4211	68.4211	95	13	0	0
siRNA_id:128	RAB35	XM_024448801	11021	68.4211	68.4211	95	13	0	0
siRNA_id:128	CELF1	XM_017017113	10658	68.4211	68.4211	95	13	0	0
siRNA_id:128	RASA4DP	NR_146066	100133005	89.4737	84.2108	95	17	1	0
siRNA_id:128	WWTR1	NM_015472	25937	68.4211	68.4211	95	13	0	0
siRNA_id:128	PHC2	NM_001330488	1912	68.4211	68.4211	95	13	0	0
siRNA_id:128	RASA4B	XR_428163	100271927	89.4737	84.2108	95	17	1	0
siRNA_id:128	PTMA	XM_011511522	5757	68.4211	68.4211	95	13	0	0
siRNA_id:128	RELB	XM_005259127	5971	68.4211	68.4211	95	13	0	0
siRNA_id:128	SHISA6	XM_017024618	388336	68.4211	68.4211	95	13	0	0
siRNA_id:128	HAGHL	XM_005255631	84264	68.4211	68.4211	95	13	0	0
siRNA_id:128	RAB1B	XM_017018378	81876	89.4737	84.2108	95	17	1	0
siRNA_id:128	ANKRD26	XM_017015929	22852	68.4211	68.4211	95	13	0	0
siRNA_id:128	CD247	XM_011510144	919	68.4211	68.4211	95	13	0	0
siRNA_id:13	CUL4A	NM_003589	8451	77.7778	77.7778	24	14	0	0
siRNA_id:13	SERTAD4	NM_019605	56256	77.7778	77.7778	24	14	0	0
siRNA_id:13	BCL2L13	NM_001270735	23786	77.7778	77.7778	24	14	0	0
siRNA_id:13	KBTBD6	NM_152903	89890	77.7778	77.7778	24	14	0	0
siRNA_id:13	RBM11	XM_017028385	54033	77.7778	77.7778	24	14	0	0
siRNA_id:13	CPEB2	XM_011513779	132864	72.2222	72.2222	95	13	0	0
siRNA_id:13	GTSE1	XM_017028816	51512	72.2222	72.2222	95	13	0	0
siRNA_id:13	ENOX1	XM_024449371	55068	72.2222	72.2222	95	13	0	0
siRNA_id:13	SMARCD1	XM_005269107	6602	72.2222	72.2222	95	13	0	0
siRNA_id:13	LOC112268063	XR_002957092	112268063	72.2222	72.2222	95	13	0	0
siRNA_id:13	TBC1D12	XM_017015999	23232	72.2222	72.2222	95	13	0	0
siRNA_id:13	MCCC2	XR_001742172	64087	72.2222	72.2222	95	13	0	0
siRNA_id:13	NUTM2B-AS1	NR_120611	101060691	72.2222	72.2222	95	13	0	0
siRNA_id:13	TUSC7	NR_015391	285194	72.2222	72.2222	95	13	0	0
siRNA_id:13	NLGN4Y	XM_024452490	22829	66.6667	66.6667	375	12	0	0
siRNA_id:13	LOC102724701	XR_001755114	102724701	66.6667	66.6667	375	12	0	0
siRNA_id:13	GID4	XM_005256800	79018	66.6667	66.6667	375	12	0	0
siRNA_id:13	FAM219B	XR_002957668	57184	66.6667	66.6667	375	12	0	0
siRNA_id:13	UNC79	XM_024449668	57578	66.6667	66.6667	375	12	0	0
siRNA_id:13	NUP133	XR_001737299	55746	66.6667	66.6667	375	12	0	0
siRNA_id:13	GDA	XM_017015338	9615	66.6667	66.6667	375	12	0	0
siRNA_id:13	CDHR3	XM_011515959	222256	66.6667	66.6667	375	12	0	0
siRNA_id:13	FER	XM_011543276	2241	66.6667	66.6667	375	12	0	0
siRNA_id:13	CLEC4F	XM_011532642	165530	66.6667	66.6667	375	12	0	0
siRNA_id:13	FPR3	XM_011526687	2359	66.6667	66.6667	375	12	0	0
siRNA_id:13	MYEF2	XM_017022292	50804	66.6667	66.6667	375	12	0	0
siRNA_id:13	DLG2	XM_017017258	1740	66.6667	66.6667	375	12	0	0
siRNA_id:13	RABGAP1L	XM_005245681	9910	66.6667	66.6667	375	12	0	0
siRNA_id:13	ASB4	NM_016116	51666	66.6667	66.6667	375	12	0	0
siRNA_id:13	IL20RA	XM_017010954	53832	66.6667	66.6667	375	12	0	0
siRNA_id:13	CEP70	XM_017007282	80321	66.6667	66.6667	375	12	0	0
siRNA_id:13	GPR137C	XR_002957546	283554	66.6667	66.6667	375	12	0	0
siRNA_id:13	PPHLN1	XR_001748752	51535	66.6667	66.6667	375	12	0	0
siRNA_id:130	TENT5D	XM_024452344	169966	73.6842	73.6842	24	14	0	0
siRNA_id:130	ERMP1	XR_001746382	79956	68.4211	68.4211	95	13	0	0
siRNA_id:130	CTSL	XM_017014293	1514	68.4211	68.4211	95	13	0	0
siRNA_id:130	RIC3	XM_024448684	79608	68.4211	68.4211	95	13	0	0
siRNA_id:130	MIR9-1HG	XR_001736918	10485	68.4211	68.4211	95	13	0	0
siRNA_id:130	SMARCD2	NM_001330440	6603	68.4211	68.4211	95	13	0	0
siRNA_id:130	ACP3	XM_011512947	55	68.4211	68.4211	95	13	0	0
siRNA_id:130	UBE2Q2	XM_017022726	92912	68.4211	68.4211	95	13	0	0
siRNA_id:130	TOGARAM1	XM_017021100	23116	68.4211	68.4211	95	13	0	0
siRNA_id:130	LOC101929216	XR_428742	101929216	68.4211	68.4211	95	13	0	0
siRNA_id:130	CTSV	NM_001333	1515	68.4211	68.4211	95	13	0	0
siRNA_id:130	DBNDD2	NM_001048226	55861	68.4211	68.4211	95	13	0	0
siRNA_id:130	RASGRF1	NM_153815	5923	68.4211	68.4211	95	13	0	0
siRNA_id:130	CNDP1	NM_032649	84735	89.4737	84.2108	95	17	1	0
siRNA_id:130	LOC101928092	XR_001756051	101928092	63.1579	63.1579	375	12	0	0
siRNA_id:130	ZNF711	XM_011531023	7552	63.1579	63.1579	375	12	0	0
siRNA_id:130	EHMT1	XM_024447680	79813	63.1579	63.1579	375	12	0	0
siRNA_id:130	LOC112267966	XR_002956369	112267966	63.1579	63.1579	375	12	0	0
siRNA_id:130	SEMA5A	XM_017010016	9037	63.1579	63.1579	375	12	0	0
siRNA_id:130	JADE2	XM_024446007	23338	63.1579	63.1579	375	12	0	0
siRNA_id:130	DIAPH1	XM_024454387	1729	63.1579	63.1579	375	12	0	0
siRNA_id:130	DOCK10	XM_017004446	55619	63.1579	63.1579	375	12	0	0
siRNA_id:130	PLB1	XM_011532601	151056	63.1579	63.1579	375	12	0	0
siRNA_id:130	SMG6	XM_005256569	23293	63.1579	63.1579	375	12	0	0
siRNA_id:130	DTWD1	XM_017022430	56986	63.1579	63.1579	375	12	0	0
siRNA_id:130	SIN3A	XM_024449896	25942	63.1579	63.1579	375	12	0	0
siRNA_id:130	FBXO34	XM_017021393	55030	63.1579	63.1579	375	12	0	0
siRNA_id:130	CDC42BPG	XM_011545160	55561	63.1579	63.1579	375	12	0	0
siRNA_id:130	LOC101928059	XR_922160	101928059	63.1579	63.1579	375	12	0	0
siRNA_id:130	RSBN1	XM_017001518	54665	63.1579	63.1579	375	12	0	0
siRNA_id:130	DPH2	XM_017000502	1802	63.1579	63.1579	375	12	0	0
siRNA_id:130	ST6GAL1	NM_001353916	6480	63.1579	63.1579	375	12	0	0
siRNA_id:130	ADGRG2	XM_011545435	10149	63.1579	63.1579	375	12	0	0
siRNA_id:130	DEPDC1B	XM_011543509	55789	63.1579	63.1579	375	12	0	0
siRNA_id:130	PGGT1B	XR_001742121	5229	63.1579	63.1579	375	12	0	0
siRNA_id:130	LOC101929278	XR_924236	101929278	63.1579	63.1579	375	12	0	0
siRNA_id:130	GPR171	XM_005247403	29909	63.1579	63.1579	375	12	0	0
siRNA_id:130	A4GALT	XM_011530233	53947	63.1579	63.1579	375	12	0	0
siRNA_id:130	WFDC8	XM_017028119	90199	63.1579	63.1579	375	12	0	0
siRNA_id:130	LOC102724948	XR_939794	102724948	63.1579	63.1579	375	12	0	0
siRNA_id:130	SERPINB12	XM_017026067	89777	63.1579	63.1579	375	12	0	0
siRNA_id:130	NAT9	XM_017024441	26151	63.1579	63.1579	375	12	0	0
siRNA_id:130	PALB2	XM_011545947	79728	63.1579	63.1579	375	12	0	0
siRNA_id:131	LOC101927950	NR_110842	101927950	78.9474	78.9474	6.1	15	0	0
siRNA_id:131	ING5	XR_427115	84289	89.4737	84.2108	95	17	1	0
siRNA_id:131	PSG5	XM_011527132	5673	68.4211	68.4211	95	13	0	0
siRNA_id:131	KCNT2	XR_001737151	343450	68.4211	68.4211	95	13	0	0
siRNA_id:131	SMARCD2	NM_001330440	6603	68.4211	68.4211	95	13	0	0
siRNA_id:131	ZNF682	XM_017027456	91120	68.4211	68.4211	95	13	0	0
siRNA_id:131	ZBTB4	XM_011523972	57659	68.4211	68.4211	95	13	0	0
siRNA_id:131	DZIP1	XR_001749512	22873	68.4211	68.4211	95	13	0	0
siRNA_id:131	OPRM1	NR_104350	4988	68.4211	68.4211	95	13	0	0
siRNA_id:131	LINC00648	NR_039996	100506433	68.4211	68.4211	95	13	0	0
siRNA_id:131	GJB1	NM_000166	2705	68.4211	68.4211	95	13	0	0
siRNA_id:131	ABCA17P	NR_003574	650655	68.4211	68.4211	95	13	0	0
siRNA_id:131	NLGN4Y	XM_011531427	22829	63.1579	63.1579	375	12	0	0
siRNA_id:131	MBNL3	XM_005262436	55796	63.1579	63.1579	375	12	0	0
siRNA_id:131	INTS6L	XR_002958766	203522	84.2105	78.9474	375	16	1	0
siRNA_id:131	CASTOR3	XR_002956434	352954	63.1579	63.1579	375	12	0	0
siRNA_id:131	ZKSCAN8	XM_017011266	7745	84.2105	78.9474	375	16	1	0
siRNA_id:131	BCKDHB	XR_001743549	594	63.1579	63.1579	375	12	0	0
siRNA_id:131	CARMIL1	XM_024446485	55604	63.1579	63.1579	375	12	0	0
siRNA_id:131	WDR27	XM_017010667	253769	84.2105	78.9474	375	16	1	0
siRNA_id:131	CAMK2D	XM_017008678	817	63.1579	63.1579	375	12	0	0
siRNA_id:131	PARP14	XR_002959544	54625	63.1579	63.1579	375	12	0	0
siRNA_id:131	HHLA2	XM_011512364	11148	63.1579	63.1579	375	12	0	0
siRNA_id:131	PER2	XM_006712824	8864	63.1579	63.1579	375	12	0	0
siRNA_id:131	HOXD3	XM_011511066	3232	63.1579	63.1579	375	12	0	0
siRNA_id:131	REG3G	XM_024452694	130120	63.1579	63.1579	375	12	0	0
siRNA_id:131	ZNF90	XR_001753753	7643	63.1579	63.1579	375	12	0	0
siRNA_id:131	FBXO15	XM_017025604	201456	63.1579	63.1579	375	12	0	0
siRNA_id:131	AOC3	XM_024451015	8639	63.1579	63.1579	375	12	0	0
siRNA_id:131	ADAMTS17	XM_017021973	170691	63.1579	63.1579	375	12	0	0
siRNA_id:131	DICER1	XM_017021123	23405	63.1579	63.1579	375	12	0	0
siRNA_id:131	TMTC1	XM_017020007	83857	63.1579	63.1579	375	12	0	0
siRNA_id:131	LAMB3	XM_017001272	3914	84.2105	78.9474	375	16	1	0
siRNA_id:131	VCP	NM_007126	7415	63.1579	63.1579	375	12	0	0
siRNA_id:131	RPS26	NM_001029	6231	63.1579	63.1579	375	12	0	0
siRNA_id:131	BNIP3L	NM_001330491	665	63.1579	63.1579	375	12	0	0
siRNA_id:131	PCDH11Y	XM_017030081	83259	63.1579	63.1579	375	12	0	0
siRNA_id:131	ANGPT2	XM_017013318	285	63.1579	63.1579	375	12	0	0
siRNA_id:131	VIRMA	XM_017013308	25962	63.1579	63.1579	375	12	0	0
siRNA_id:131	DLEC1	XM_011534318	9940	63.1579	63.1579	375	12	0	0
siRNA_id:131	STAB1	XR_001740064	23166	63.1579	63.1579	375	12	0	0
siRNA_id:132	DAB2IP	XM_024447418	153090	73.6842	73.6842	24	14	0	0
siRNA_id:132	KCNH4	XM_017024401	23415	73.6842	73.6842	24	14	0	0
siRNA_id:132	SLC46A3	NM_001347960	283537	73.6842	73.6842	24	14	0	0
siRNA_id:132	LATS2	XM_017020542	26524	73.6842	73.6842	24	14	0	0
siRNA_id:132	WNT7B	XM_011530366	7477	73.6842	73.6842	24	14	0	0
siRNA_id:132	PPP1R9B	NM_032595	84687	73.6842	73.6842	24	14	0	0
siRNA_id:132	MEGF8	NM_001271938	1954	73.6842	73.6842	24	14	0	0
siRNA_id:132	CSF1	NM_172211	1435	73.6842	73.6842	24	14	0	0
siRNA_id:132	TNFRSF10A	NM_003844	8797	73.6842	73.6842	24	14	0	0
siRNA_id:132	C9orf40	NM_017998	55071	73.6842	73.6842	24	14	0	0
siRNA_id:132	DENND3	XR_001745498	22898	68.4211	68.4211	95	13	0	0
siRNA_id:132	ZDHHC11B	XM_017010114	653082	68.4211	68.4211	95	13	0	0
siRNA_id:132	GDF9	XM_011543308	2661	68.4211	68.4211	95	13	0	0
siRNA_id:132	MRAS	XM_024453398	22808	68.4211	68.4211	95	13	0	0
siRNA_id:132	UCKL1	XM_024451920	54963	68.4211	68.4211	95	13	0	0
siRNA_id:132	EFR3B	XR_001738675	22979	68.4211	68.4211	95	13	0	0
siRNA_id:132	CNTNAP1	XM_024451011	8506	68.4211	68.4211	95	13	0	0
siRNA_id:132	NSMCE1	XR_002957792	197370	68.4211	68.4211	95	13	0	0
siRNA_id:132	SLC25A29	XM_011536448	123096	68.4211	68.4211	95	13	0	0
siRNA_id:132	SLC7A1	XM_017020713	6541	68.4211	68.4211	95	13	0	0
siRNA_id:132	FAM124A	XM_017020419	220108	68.4211	68.4211	95	13	0	0
siRNA_id:132	NAV2	XM_017018524	89797	68.4211	68.4211	95	13	0	0
siRNA_id:132	SLC35E2B	XR_002957537	728661	68.4211	68.4211	95	13	0	0
siRNA_id:132	TMEM201	XM_017000552	199953	68.4211	68.4211	95	13	0	0
siRNA_id:132	RYR1	XR_001753735	6261	68.4211	68.4211	95	13	0	0
siRNA_id:132	MYOCD	XM_017025342	93649	68.4211	68.4211	95	13	0	0
siRNA_id:132	SRCIN1	XM_017025172	80725	68.4211	68.4211	95	13	0	0
siRNA_id:132	SRL	XM_017023529	6345	68.4211	68.4211	95	13	0	0
siRNA_id:132	PRKCH	XM_017021459	5583	68.4211	68.4211	95	13	0	0
siRNA_id:132	APPL2	XR_001748796	55198	68.4211	68.4211	95	13	0	0
siRNA_id:132	MMP19	XM_006719401	4327	68.4211	68.4211	95	13	0	0
siRNA_id:132	TBATA	XR_001747057	219793	68.4211	68.4211	95	13	0	0
siRNA_id:132	ZNF687	XM_011509811	57592	68.4211	68.4211	95	13	0	0
siRNA_id:132	LMX1A	XM_011509540	4009	68.4211	68.4211	95	13	0	0
siRNA_id:132	NEURL1B	NM_001308177	54492	68.4211	68.4211	95	13	0	0
siRNA_id:132	ACAT2	NM_001303253	39	68.4211	68.4211	95	13	0	0
siRNA_id:132	LINC02113	NR_110562	102724855	68.4211	68.4211	95	13	0	0
siRNA_id:132	LOC100128006	NR_104607	100128006	68.4211	68.4211	95	13	0	0
siRNA_id:132	SPATA13	NM_001286792	221178	68.4211	68.4211	95	13	0	0
siRNA_id:132	GOLGA2P10	NR_103496	80154	68.4211	68.4211	95	13	0	0
siRNA_id:132	RIPPLY2	NR_103525	134701	89.4737	84.2108	95	17	1	0
siRNA_id:132	LOC727751	NR_102748	727751	68.4211	68.4211	95	13	0	0
siRNA_id:132	LSR	NM_001260490	51599	68.4211	68.4211	95	13	0	0
siRNA_id:132	ASCC1	NM_001198800	51008	68.4211	68.4211	95	13	0	0
siRNA_id:133	SOS2	NM_006939	6655	68.4211	68.4211	95	13	0	0
siRNA_id:133	CFAP36	XM_017003255	112942	68.4211	68.4211	95	13	0	0
siRNA_id:133	PICALM	XM_005274340	8301	63.1579	63.1579	375	12	0	0
siRNA_id:133	TTF2	XR_002957812	8458	63.1579	63.1579	375	12	0	0
siRNA_id:133	TK2	NM_001272050	7084	63.1579	63.1579	375	12	0	0
siRNA_id:133	UTP14C	NM_021645	9724	63.1579	63.1579	375	12	0	0
siRNA_id:133	TSPAN13	NM_014399	27075	63.1579	63.1579	375	12	0	0
siRNA_id:133	ZNF800	XM_005250181	168850	63.1579	63.1579	375	12	0	0
siRNA_id:133	NRROS	NM_198565	375387	63.1579	63.1579	375	12	0	0
siRNA_id:134	LOC112267936	XR_002956231	112267936	68.4211	68.4211	95	13	0	0
siRNA_id:134	TSPAN15	XM_005269666	23555	68.4211	68.4211	95	13	0	0
siRNA_id:134	CYP7B1	NM_001324112	9420	89.4737	84.2108	95	17	1	0
siRNA_id:134	NKIRAS2	XM_005257251	28511	68.4211	68.4211	95	13	0	0
siRNA_id:134	KLHDC7A	NM_152375	127707	68.4211	68.4211	95	13	0	0
siRNA_id:134	HBP1	XR_002956420	26959	63.1579	63.1579	375	12	0	0
siRNA_id:134	AP3B1	XM_005248619	8546	63.1579	63.1579	375	12	0	0
siRNA_id:134	LRBA	XM_017008873	987	63.1579	63.1579	375	12	0	0
siRNA_id:134	ZNF512B	XM_024451953	57473	63.1579	63.1579	375	12	0	0
siRNA_id:134	FZD5	XM_024453130	7855	63.1579	63.1579	375	12	0	0
siRNA_id:134	BCAT2	XM_024451630	587	63.1579	63.1579	375	12	0	0
siRNA_id:134	ELAVL3	XM_024451413	1995	63.1579	63.1579	375	12	0	0
siRNA_id:134	NMRAL1	XM_006720905	57407	63.1579	63.1579	375	12	0	0
siRNA_id:134	GOLGA3	XM_024448943	2802	63.1579	63.1579	375	12	0	0
siRNA_id:134	NXF1	XR_001747724	10482	63.1579	63.1579	375	12	0	0
siRNA_id:134	DYNC2H1	XM_017018293	79659	63.1579	63.1579	375	12	0	0
siRNA_id:134	EHD4-AS1	NR_120332	101928363	63.1579	63.1579	375	12	0	0
siRNA_id:134	LINC01232	NR_110731	102725509	63.1579	63.1579	375	12	0	0
siRNA_id:134	HMOX2	NM_001127206	3163	63.1579	63.1579	375	12	0	0
siRNA_id:134	GINS3	NM_001126129	64785	63.1579	63.1579	375	12	0	0
siRNA_id:135	MDM2	XM_006719400	4193	78.9474	78.9474	6.1	15	0	0
siRNA_id:135	PRR35	XM_017022960	146325	73.6842	73.6842	24	14	0	0
siRNA_id:135	PITPNA	XM_011523939	5306	73.6842	73.6842	24	14	0	0
siRNA_id:135	LOC100507103	XR_001746830	100507103	68.4211	68.4211	95	13	0	0
siRNA_id:135	AOPEP	XM_011519134	84909	68.4211	68.4211	95	13	0	0
siRNA_id:135	DST	XM_017011222	667	68.4211	68.4211	95	13	0	0
siRNA_id:135	USP37	XM_017004577	57695	68.4211	68.4211	95	13	0	0
siRNA_id:135	VEZT	XR_001748801	55591	68.4211	68.4211	95	13	0	0
siRNA_id:135	RRP8	XM_017017423	23378	68.4211	68.4211	95	13	0	0
siRNA_id:135	CNTN2	XM_024449389	6900	68.4211	68.4211	95	13	0	0
siRNA_id:135	CNR2	XM_011540629	1269	68.4211	68.4211	95	13	0	0
siRNA_id:135	OGFR	NM_007346	11054	68.4211	68.4211	95	13	0	0
siRNA_id:135	PPARA	XM_005261656	5465	68.4211	68.4211	95	13	0	0
siRNA_id:135	DPP10	XM_017004566	57628	68.4211	68.4211	95	13	0	0
siRNA_id:135	WDR62	XM_011526844	284403	68.4211	68.4211	95	13	0	0
siRNA_id:135	TGFBR3	XM_006710867	7049	68.4211	68.4211	95	13	0	0
siRNA_id:135	CHN2-AS1	NR_120522	102724484	68.4211	68.4211	95	13	0	0
siRNA_id:135	LINC01206	NR_104146	100996490	68.4211	68.4211	95	13	0	0
siRNA_id:135	PEG3	NM_001146187	5178	68.4211	68.4211	95	13	0	0
siRNA_id:135	SERTAD1	NM_013376	29950	68.4211	68.4211	95	13	0	0
siRNA_id:135	RBM41	XM_011530981	55285	63.1579	63.1579	375	12	0	0
siRNA_id:135	LOC100507403	XR_002956704	100507403	63.1579	63.1579	375	12	0	0
siRNA_id:135	NAPRT	XM_024447333	93100	63.1579	63.1579	375	12	0	0
siRNA_id:135	NCALD	XM_024447304	83988	63.1579	63.1579	375	12	0	0
siRNA_id:135	RNF19A	XR_928315	25897	63.1579	63.1579	375	12	0	0
siRNA_id:135	SLC13A1	XM_024446885	6561	84.2105	78.9474	375	16	1	0
siRNA_id:135	ELAPOR2	XM_024446686	222223	63.1579	63.1579	375	12	0	0
siRNA_id:135	POPDC3	XM_011536067	64208	63.1579	63.1579	375	12	0	0
siRNA_id:135	GMDS	XR_001743350	2762	63.1579	63.1579	375	12	0	0
siRNA_id:135	KIAA1191	XM_011534595	57179	63.1579	63.1579	375	12	0	0
siRNA_id:135	FSTL4	XM_011543286	23105	63.1579	63.1579	375	12	0	0
siRNA_id:135	PLEKHG4B	XM_011513970	153478	63.1579	63.1579	375	12	0	0
siRNA_id:135	TMEM128	XM_024454263	85013	63.1579	63.1579	375	12	0	0
siRNA_id:136	LOC101927978	XR_002957886	101927978	73.6842	73.6842	24	14	0	0
siRNA_id:136	GHRHR	NM_000823	2692	73.6842	73.6842	24	14	0	0
siRNA_id:136	MICALL2	XR_002956487	79778	68.4211	68.4211	95	13	0	0
siRNA_id:136	MDH1B	XM_005246316	130752	68.4211	68.4211	95	13	0	0
siRNA_id:136	ANKRD26	XM_024447896	22852	68.4211	68.4211	95	13	0	0
siRNA_id:136	FAM20B	XM_017003001	9917	68.4211	68.4211	95	13	0	0
siRNA_id:136	NCOA5	NM_001348151	57727	68.4211	68.4211	95	13	0	0
siRNA_id:136	ZNF565	XM_017026343	147929	68.4211	68.4211	95	13	0	0
siRNA_id:136	PRICKLE1	XM_011537947	144165	68.4211	68.4211	95	13	0	0
siRNA_id:136	RNASE1	NM_198235	6035	68.4211	68.4211	95	13	0	0
siRNA_id:136	EMILIN3	NM_052846	90187	68.4211	68.4211	95	13	0	0
siRNA_id:136	CT45A6	XM_011531351	541465	63.1579	63.1579	375	12	0	0
siRNA_id:136	CT45A5	XM_011531341	441521	63.1579	63.1579	375	12	0	0
siRNA_id:136	CT45A7	XM_011531229	101060211	63.1579	63.1579	375	12	0	0
siRNA_id:136	PREP	XM_005267044	5550	63.1579	63.1579	375	12	0	0
siRNA_id:136	FSTL4	XM_011543286	23105	63.1579	63.1579	375	12	0	0
siRNA_id:136	CDH6	XR_001741972	1004	63.1579	63.1579	375	12	0	0
siRNA_id:136	CPEB2	XM_017007734	132864	63.1579	63.1579	375	12	0	0
siRNA_id:136	LOC101927432	XR_001740921	101927432	63.1579	63.1579	375	12	0	0
siRNA_id:136	SLC33A1	XR_002959605	9197	63.1579	63.1579	375	12	0	0
siRNA_id:136	GPR156	XM_011512484	165829	63.1579	63.1579	375	12	0	0
siRNA_id:136	ITSN1	XR_001754890	6453	63.1579	63.1579	375	12	0	0
siRNA_id:136	RNF181	XM_005264359	51255	63.1579	63.1579	375	12	0	0
siRNA_id:136	SAMD4B	XM_011527060	55095	84.2105	78.9474	375	16	1	0
siRNA_id:136	HYDIN	XM_006721206	54768	63.1579	63.1579	375	12	0	0
siRNA_id:136	SVIL	XM_024448149	6840	63.1579	63.1579	375	12	0	0
siRNA_id:136	OGDHL	XM_011539946	55753	63.1579	63.1579	375	12	0	0
siRNA_id:136	NID1	XM_011544195	4811	63.1579	63.1579	375	12	0	0
siRNA_id:136	FOXJ3	XM_017000693	22887	63.1579	63.1579	375	12	0	0
siRNA_id:136	OIP5-AS1	NR_152822	729082	63.1579	63.1579	375	12	0	0
siRNA_id:136	FREM2-AS1	NR_146963	100874073	63.1579	63.1579	375	12	0	0
siRNA_id:136	HYDIN2	NR_103556	100288805	63.1579	63.1579	375	12	0	0
siRNA_id:136	BORCS5	NM_001300742	118426	63.1579	63.1579	375	12	0	0
siRNA_id:136	XPR1	NR_137330	9213	63.1579	63.1579	375	12	0	0
siRNA_id:136	CT45A2	XM_011531389	728911	63.1579	63.1579	375	12	0	0
siRNA_id:136	CT45A8	XM_011531241	102723737	63.1579	63.1579	375	12	0	0
siRNA_id:136	ZBTB12	XM_011514383	221527	63.1579	63.1579	375	12	0	0
siRNA_id:136	ELMOD2	XR_001741193	255520	63.1579	63.1579	375	12	0	0
siRNA_id:136	MAP3K14	XM_011525441	9020	63.1579	63.1579	375	12	0	0
siRNA_id:136	SENP8	XM_005254157	123228	63.1579	63.1579	375	12	0	0
siRNA_id:136	VSIG10L2	XM_017018652	338667	63.1579	63.1579	375	12	0	0
siRNA_id:136	IL12RB2	XM_017001204	3595	63.1579	63.1579	375	12	0	0
siRNA_id:137	UTP25	XM_011509418	27042	78.9474	78.9474	6.1	15	0	0
siRNA_id:137	LGALS9	XM_011524796	3965	73.6842	73.6842	24	14	0	0
siRNA_id:137	ZNF410	NR_040251	57862	94.7368	89.4733	24	18	1	0
siRNA_id:137	MMD	XR_001752464	23531	73.6842	73.6842	24	14	0	0
siRNA_id:137	VPS13C	XM_011521713	54832	73.6842	73.6842	24	14	0	0
siRNA_id:137	UBAP1	XM_017014801	51271	73.6842	73.6842	24	14	0	0
siRNA_id:137	HENMT1	XM_017000179	113802	73.6842	73.6842	24	14	0	0
siRNA_id:137	NUDT16	NR_033268	131870	73.6842	73.6842	24	14	0	0
siRNA_id:137	TDH	NR_001578	157739	73.6842	73.6842	24	14	0	0
siRNA_id:137	RFX3	XM_024447635	5991	89.4737	84.2108	95	17	1	0
siRNA_id:137	LIN28B	XM_011535818	389421	68.4211	68.4211	95	13	0	0
siRNA_id:137	RAD51AP2	XM_011533084	729475	68.4211	68.4211	95	13	0	0
siRNA_id:137	ATAD2B	XM_011532925	54454	68.4211	68.4211	95	13	0	0
siRNA_id:137	DTNA	XM_017025598	1837	68.4211	68.4211	95	13	0	0
siRNA_id:137	SLITRK2	XM_005262345	84631	68.4211	68.4211	95	13	0	0
siRNA_id:137	VPS26B	NM_052875	112936	68.4211	68.4211	95	13	0	0
siRNA_id:137	OLFM2	NM_001304348	93145	68.4211	68.4211	95	13	0	0
siRNA_id:137	MLLT6	NM_005937	4302	68.4211	68.4211	95	13	0	0
siRNA_id:137	GNAQ	XM_017014628	2776	68.4211	68.4211	95	13	0	0
siRNA_id:137	ART3	XM_017008208	419	89.4737	84.2108	95	17	1	0
siRNA_id:137	CNTN6	XM_011533591	27255	68.4211	68.4211	95	13	0	0
siRNA_id:137	CCDC170	XM_011536148	80129	68.4211	68.4211	95	13	0	0
siRNA_id:137	PRELID2	XM_017009128	153768	68.4211	68.4211	95	13	0	0
siRNA_id:137	KRT86	XM_005268866	3892	68.4211	68.4211	95	13	0	0
siRNA_id:137	LINC01412	NR_110570	101928455	68.4211	68.4211	95	13	0	0
siRNA_id:137	BRWD1	NM_033656	54014	68.4211	68.4211	95	13	0	0
siRNA_id:137	KIAA0825	NM_001145678	285600	68.4211	68.4211	95	13	0	0
siRNA_id:137	TRMT9B	XM_024447219	57604	63.1579	63.1579	375	12	0	0
siRNA_id:137	GSK3B	XM_006713610	2932	63.1579	63.1579	375	12	0	0
siRNA_id:137	METTL6	XM_017005722	131965	63.1579	63.1579	375	12	0	0
siRNA_id:137	OSBPL10	XM_005264844	114884	63.1579	63.1579	375	12	0	0
siRNA_id:137	TTC21B	XM_017004968	79809	63.1579	63.1579	375	12	0	0
siRNA_id:137	STRN	XM_005264519	6801	63.1579	63.1579	375	12	0	0
siRNA_id:137	FTO	XM_011523314	79068	63.1579	63.1579	375	12	0	0
siRNA_id:137	CIITA	XR_932847	4261	63.1579	63.1579	375	12	0	0
siRNA_id:137	STK38L	XM_005253342	23012	63.1579	63.1579	375	12	0	0
siRNA_id:137	AGO4	XM_024453795	192670	63.1579	63.1579	375	12	0	0
siRNA_id:137	PKHD1L1	NM_177531	93035	63.1579	63.1579	375	12	0	0
siRNA_id:137	KIDINS220	NR_145965	57498	63.1579	63.1579	375	12	0	0
siRNA_id:137	DENND5A	NR_145966	23258	63.1579	63.1579	375	12	0	0
siRNA_id:138	VCL	NM_003373	7414	73.6842	73.6842	24	14	0	0
siRNA_id:138	OXNAD1	XM_024453828	92106	73.6842	73.6842	24	14	0	0
siRNA_id:138	LOC112268100	XR_002957425	112268100	73.6842	73.6842	24	14	0	0
siRNA_id:138	POTEA	XM_024447146	340441	68.4211	68.4211	95	13	0	0
siRNA_id:138	PHF3	XM_005248703	23469	68.4211	68.4211	95	13	0	0
siRNA_id:138	SEL1L3	XM_024453954	23231	68.4211	68.4211	95	13	0	0
siRNA_id:138	LRP2	XM_011511183	4036	68.4211	68.4211	95	13	0	0
siRNA_id:138	ZADH2	XM_024451166	284273	68.4211	68.4211	95	13	0	0
siRNA_id:138	SLC39A11	XM_017024336	201266	68.4211	68.4211	95	13	0	0
siRNA_id:138	FBXW8	XM_017019178	26259	68.4211	68.4211	95	13	0	0
siRNA_id:138	CEP295	XM_024448744	85459	68.4211	68.4211	95	13	0	0
siRNA_id:138	PCDH15	XR_001747193	65217	89.4737	84.2108	95	17	1	0
siRNA_id:138	ST6GALNAC3	NM_001349109	256435	68.4211	68.4211	95	13	0	0
siRNA_id:138	LINC00681	NR_102423	101409254	68.4211	68.4211	95	13	0	0
siRNA_id:138	GPRC6A	XM_017010475	222545	68.4211	68.4211	95	13	0	0
siRNA_id:138	ELP2	XR_430081	55250	68.4211	68.4211	95	13	0	0
siRNA_id:138	LOC101927825	XR_242848	101927825	68.4211	68.4211	95	13	0	0
siRNA_id:138	TNFSF4	XM_017002230	7292	89.4737	84.2108	95	17	1	0
siRNA_id:138	PSMF1	NM_001323410	9491	68.4211	68.4211	95	13	0	0
siRNA_id:138	IBA57	NM_001310327	200205	68.4211	68.4211	95	13	0	0
siRNA_id:138	DGKH	NR_123715	160851	68.4211	68.4211	95	13	0	0
siRNA_id:138	CISD2	NM_001008388	493856	68.4211	68.4211	95	13	0	0
siRNA_id:138	TRAPPC3L	NM_001139444	100128327	68.4211	68.4211	95	13	0	0
siRNA_id:138	OR8B4	NM_001005196	283162	68.4211	68.4211	95	13	0	0
siRNA_id:138	TRMT2B	XM_024452452	79979	63.1579	63.1579	375	12	0	0
siRNA_id:138	MFHAS1	XM_024447330	9258	63.1579	63.1579	375	12	0	0
siRNA_id:138	KIAA0319	XM_017011546	9856	63.1579	63.1579	375	12	0	0
siRNA_id:138	ZSCAN12	XM_024446598	9753	63.1579	63.1579	375	12	0	0
siRNA_id:138	MOXD1	XM_017010714	26002	63.1579	63.1579	375	12	0	0
siRNA_id:138	BEND6	XR_001743236	221336	84.2105	78.9474	375	16	1	0
siRNA_id:138	MEI4	XM_005248774	101928601	63.1579	63.1579	375	12	0	0
siRNA_id:138	AFF4	XM_006714587	27125	63.1579	63.1579	375	12	0	0
siRNA_id:138	BDH1	XM_017007008	622	63.1579	63.1579	375	12	0	0
siRNA_id:138	NLGN1	XM_017005895	22871	63.1579	63.1579	375	12	0	0
siRNA_id:138	EIF4ENIF1	XR_001755264	56478	63.1579	63.1579	375	12	0	0
siRNA_id:138	LOC112268182	XR_002957934	112268182	63.1579	63.1579	375	12	0	0
siRNA_id:138	MAF	XR_002957803	4094	63.1579	63.1579	375	12	0	0
siRNA_id:138	AREL1	XR_001750615	9870	63.1579	63.1579	375	12	0	0
siRNA_id:138	ARHGEF12	XM_017017422	23365	63.1579	63.1579	375	12	0	0
siRNA_id:138	PANK1	XM_024448041	53354	84.2105	78.9474	375	16	1	0
siRNA_id:138	WDR64	XR_002959419	128025	63.1579	63.1579	375	12	0	0
siRNA_id:138	PCF11	NM_001346415	51585	63.1579	63.1579	375	12	0	0
siRNA_id:139	NLGN3	NM_001321276	54413	73.6842	73.6842	24	14	0	0
siRNA_id:139	VPS52	XM_017011179	6293	68.4211	68.4211	95	13	0	0
siRNA_id:139	COL2A1	XM_017018831	1280	68.4211	68.4211	95	13	0	0
siRNA_id:139	CNGA4	XM_024448353	1262	68.4211	68.4211	95	13	0	0
siRNA_id:139	PUDP	XR_001755734	8226	68.4211	68.4211	95	13	0	0
siRNA_id:139	CCDC61	XM_005259191	729440	68.4211	68.4211	95	13	0	0
siRNA_id:139	LOC401312	NR_122075	401312	68.4211	68.4211	95	13	0	0
siRNA_id:139	LOC100506258	NR_103855	100506258	68.4211	68.4211	95	13	0	0
siRNA_id:139	OR5AK4P	NR_036445	219525	68.4211	68.4211	95	13	0	0
siRNA_id:139	PAN2	NM_001127460	9924	68.4211	68.4211	95	13	0	0
siRNA_id:139	LOC341056	NR_027288	341056	68.4211	68.4211	95	13	0	0
siRNA_id:139	TPP1	NM_000391	1200	68.4211	68.4211	95	13	0	0
siRNA_id:139	LOC102724979	XR_951893	102724979	63.1579	63.1579	375	12	0	0
siRNA_id:139	DCAF10	XR_002956810	79269	63.1579	63.1579	375	12	0	0
siRNA_id:139	SETX	XM_011518408	23064	63.1579	63.1579	375	12	0	0
siRNA_id:139	GRB10	XM_017012060	2887	84.2105	78.9474	375	16	1	0
siRNA_id:139	TNFRSF21	XM_017010744	27242	63.1579	63.1579	375	12	0	0
siRNA_id:139	SH3D19	XM_011531646	152503	63.1579	63.1579	375	12	0	0
siRNA_id:139	CEP76	XM_017025983	79959	63.1579	63.1579	375	12	0	0
siRNA_id:139	PATL2	XM_011521345	197135	63.1579	63.1579	375	12	0	0
siRNA_id:139	TESPA1	XM_024449286	9840	63.1579	63.1579	375	12	0	0
siRNA_id:139	PLCZ1	XM_017020185	89869	63.1579	63.1579	375	12	0	0
siRNA_id:139	OSBPL8	XM_024448829	114882	63.1579	63.1579	375	12	0	0
siRNA_id:139	ADAMTSL1	XM_017015314	92949	63.1579	63.1579	375	12	0	0
siRNA_id:139	TMBIM1	NM_001321429	64114	63.1579	63.1579	375	12	0	0
siRNA_id:139	CDH17	XM_011516790	1015	63.1579	63.1579	375	12	0	0
siRNA_id:139	COL6A3	XM_011510574	1293	63.1579	63.1579	375	12	0	0
siRNA_id:139	LMF1-AS1	NR_110945	101929387	63.1579	63.1579	375	12	0	0
siRNA_id:139	SBF1P1	NR_027765	100133234	63.1579	63.1579	375	12	0	0
siRNA_id:139	SOCS3	NM_003955	9021	63.1579	63.1579	375	12	0	0
siRNA_id:139	RHOJ	NM_020663	57381	63.1579	63.1579	375	12	0	0
siRNA_id:139	EPOR	NR_033663	2057	63.1579	63.1579	375	12	0	0
siRNA_id:139	CALCR	NM_001164738	799	63.1579	63.1579	375	12	0	0
siRNA_id:139	LINC00691	NR_026834	152024	84.2105	78.9474	375	16	1	0
siRNA_id:14	NKPD1	XM_011526805	284353	78.9474	78.9474	6.1	15	0	0
siRNA_id:14	EPHB6	XM_024446675	2051	68.4211	68.4211	95	13	0	0
siRNA_id:14	COL7A1	XR_001740009	1294	68.4211	68.4211	95	13	0	0
siRNA_id:14	EMX1	XM_005264203	2016	68.4211	68.4211	95	13	0	0
siRNA_id:14	SGPP2	XM_017003355	130367	68.4211	68.4211	95	13	0	0
siRNA_id:14	PRKDC	NM_001081640	5591	68.4211	68.4211	95	13	0	0
siRNA_id:14	COL1A2	NM_000089	1278	68.4211	68.4211	95	13	0	0
siRNA_id:14	FAM133A	XM_011530926	286499	63.1579	63.1579	375	12	0	0
siRNA_id:14	GUCY1A1	XM_005262955	2982	63.1579	63.1579	375	12	0	0
siRNA_id:14	CAD	XM_024453131	790	63.1579	63.1579	375	12	0	0
siRNA_id:14	PUS7L	XM_006719623	83448	63.1579	63.1579	375	12	0	0
siRNA_id:14	TUFT1	XM_017002223	7286	63.1579	63.1579	375	12	0	0
siRNA_id:14	EPHA10	XR_001737125	284656	63.1579	63.1579	375	12	0	0
siRNA_id:14	LPAR4	XM_017029437	2846	63.1579	63.1579	375	12	0	0
siRNA_id:14	SLC22A23	XM_017011180	63027	63.1579	63.1579	375	12	0	0
siRNA_id:14	ZDHHC23	XM_005247270	254887	63.1579	63.1579	375	12	0	0
siRNA_id:14	PLBD2	XM_017018977	196463	63.1579	63.1579	375	12	0	0
siRNA_id:14	ZSCAN20	XM_017002241	7579	63.1579	63.1579	375	12	0	0
siRNA_id:14	LCAL1	NR_130915	80078	63.1579	63.1579	375	12	0	0
siRNA_id:14	DNM3-IT1	NR_046845	100874284	63.1579	63.1579	375	12	0	0
siRNA_id:14	CRHR1	NM_001303020	1394	63.1579	63.1579	375	12	0	0
siRNA_id:14	LINC02210-CRHR1	NM_001256299	104909134	63.1579	63.1579	375	12	0	0
siRNA_id:14	LOC101928590	NR_125901	101928590	63.1579	63.1579	375	12	0	0
siRNA_id:14	TMEM26-AS1	NR_120644	101928781	63.1579	63.1579	375	12	0	0
siRNA_id:14	FLNB	NM_001164319	2317	63.1579	63.1579	375	12	0	0
siRNA_id:14	WHAMMP2	NR_026589	440253	63.1579	63.1579	375	12	0	0
siRNA_id:14	GSTM3	NR_024537	2947	63.1579	63.1579	375	12	0	0
siRNA_id:14	SLC7A4	NM_004173	6545	84.2105	78.9474	375	16	1	0
siRNA_id:14	FGF23	NM_020638	8074	63.1579	63.1579	375	12	0	0
siRNA_id:141	COL15A1	XM_011518214	1306	78.9474	78.9474	6.1	15	0	0
siRNA_id:141	COL25A1	XM_011532358	84570	73.6842	73.6842	24	14	0	0
siRNA_id:141	SLC30A3	XM_011533102	7781	73.6842	73.6842	24	14	0	0
siRNA_id:141	MAPK11	NM_002751	5600	73.6842	73.6842	24	14	0	0
siRNA_id:141	FOXR2	NM_198451	139628	73.6842	73.6842	24	14	0	0
siRNA_id:141	LOC100507403	XR_002956704	100507403	73.6842	73.6842	24	14	0	0
siRNA_id:141	LOC102724488	XM_024448275	102724488	73.6842	73.6842	24	14	0	0
siRNA_id:141	SYT15	XM_017016750	83849	73.6842	73.6842	24	14	0	0
siRNA_id:141	EFNA3	NM_004952	1944	73.6842	73.6842	24	14	0	0
siRNA_id:141	MED12	NM_005120	9968	73.6842	73.6842	24	14	0	0
siRNA_id:141	LOC112268330	XR_002958928	112268330	68.4211	68.4211	95	13	0	0
siRNA_id:141	RPS6KA6	XM_017029423	27330	68.4211	68.4211	95	13	0	0
siRNA_id:141	NR6A1	XM_005251918	2649	68.4211	68.4211	95	13	0	0
siRNA_id:141	ST3GAL1	XM_005251025	6482	68.4211	68.4211	95	13	0	0
siRNA_id:141	LOC112267940	XM_024446285	112267940	68.4211	68.4211	95	13	0	0
siRNA_id:141	LOC112267939	XM_024446284	112267939	68.4211	68.4211	95	13	0	0
siRNA_id:141	ENC1	XM_011543697	8507	68.4211	68.4211	95	13	0	0
siRNA_id:141	CNTN4	XM_006713004	152330	68.4211	68.4211	95	13	0	0
siRNA_id:141	TSGA10	XM_017005041	80705	68.4211	68.4211	95	13	0	0
siRNA_id:141	CHST9	XM_005258362	83539	68.4211	68.4211	95	13	0	0
siRNA_id:141	SRRM2	XM_006720874	23524	68.4211	68.4211	95	13	0	0
siRNA_id:141	SPTB	XM_017021612	6710	68.4211	68.4211	95	13	0	0
siRNA_id:141	PLEKHG3	XM_017021158	26030	68.4211	68.4211	95	13	0	0
siRNA_id:141	RUFY2	XR_001747135	55680	68.4211	68.4211	95	13	0	0
siRNA_id:141	RSRP1	XR_946709	57035	68.4211	68.4211	95	13	0	0
siRNA_id:141	DNM3	XM_017000982	26052	68.4211	68.4211	95	13	0	0
siRNA_id:141	GABRD	XM_011541194	2563	68.4211	68.4211	95	13	0	0
siRNA_id:141	SYT2	XM_017000311	127833	68.4211	68.4211	95	13	0	0
siRNA_id:141	TPRA1	NR_148226	131601	68.4211	68.4211	95	13	0	0
siRNA_id:141	MIR205HG	NR_145434	642587	68.4211	68.4211	95	13	0	0
siRNA_id:141	RRP36	NR_138081	88745	68.4211	68.4211	95	13	0	0
siRNA_id:141	IFNGR2	NM_001329128	3460	68.4211	68.4211	95	13	0	0
siRNA_id:141	LRRC3B	XR_001739999	116135	68.4211	68.4211	95	13	0	0
siRNA_id:141	CD96	XM_005247063	10225	68.4211	68.4211	95	13	0	0
siRNA_id:141	TMEM121B	XM_011546125	27439	68.4211	68.4211	95	13	0	0
siRNA_id:141	LOC102724288	XR_001739816	102724288	68.4211	68.4211	95	13	0	0
siRNA_id:141	CRTC1	XM_017026537	23373	89.4737	84.2108	95	17	1	0
siRNA_id:141	LPIN2	XR_935074	9663	68.4211	68.4211	95	13	0	0
siRNA_id:141	LOC101929031	XR_243387	101929031	68.4211	68.4211	95	13	0	0
siRNA_id:141	LRRC29	XM_017023129	26231	68.4211	68.4211	95	13	0	0
siRNA_id:141	CT62	XM_006720429	196993	68.4211	68.4211	95	13	0	0
siRNA_id:141	DLG2-AS2	XR_001748521	101929043	68.4211	68.4211	95	13	0	0
siRNA_id:142	TENM1	XM_017029216	10178	84.2105	84.2105	1.5	16	0	0
siRNA_id:142	NMRK1	XM_024447592	54981	78.9474	78.9474	6.1	15	0	0
siRNA_id:142	HHIP	XM_006714288	64399	73.6842	73.6842	24	14	0	0
siRNA_id:142	ZNF562	XM_005259941	54811	73.6842	73.6842	24	14	0	0
siRNA_id:142	LOC102724968	XR_001754597	102724968	73.6842	73.6842	24	14	0	0
siRNA_id:142	SEC61G-DT	NR_110040	100996654	73.6842	73.6842	24	14	0	0
siRNA_id:142	JCAD	NM_001350022	57608	73.6842	73.6842	24	14	0	0
siRNA_id:142	STXBP3	NM_007269	6814	73.6842	73.6842	24	14	0	0
siRNA_id:142	ZNF514	XR_923048	84874	73.6842	73.6842	24	14	0	0
siRNA_id:142	FOCAD	XM_024447586	54914	68.4211	68.4211	95	13	0	0
siRNA_id:142	ZFP62	XM_017009716	643836	68.4211	68.4211	95	13	0	0
siRNA_id:142	PRDM8	XM_011532141	56978	68.4211	68.4211	95	13	0	0
siRNA_id:142	RASA2	XM_024453691	5922	68.4211	68.4211	95	13	0	0
siRNA_id:142	APOL4	XM_024452274	80832	68.4211	68.4211	95	13	0	0
siRNA_id:142	CIDEB	XM_011536659	27141	68.4211	68.4211	95	13	0	0
siRNA_id:142	DICER1	XM_011536601	23405	68.4211	68.4211	95	13	0	0
siRNA_id:142	NOP9	XM_011536526	161424	68.4211	68.4211	95	13	0	0
siRNA_id:142	SACS	XM_024449337	26278	68.4211	68.4211	95	13	0	0
siRNA_id:142	MYRF	XM_024448677	745	68.4211	68.4211	95	13	0	0
siRNA_id:142	AP3M1	XR_001747092	26985	68.4211	68.4211	95	13	0	0
siRNA_id:142	C10orf90	XR_002956955	118611	68.4211	68.4211	95	13	0	0
siRNA_id:142	CEPT1	XR_001736911	10390	68.4211	68.4211	95	13	0	0
siRNA_id:142	TSG1	NR_015362	643432	68.4211	68.4211	95	13	0	0
siRNA_id:142	PWAR6	NR_146168	100506965	68.4211	68.4211	95	13	0	0
siRNA_id:142	AR	NM_001011645	367	68.4211	68.4211	95	13	0	0
siRNA_id:142	MBOAT1	XM_006714999	154141	68.4211	68.4211	95	13	0	0
siRNA_id:142	LOC102724657	XM_017010139	102724657	68.4211	68.4211	95	13	0	0
siRNA_id:142	SP140L	XM_017005299	93349	89.4737	84.2108	95	17	1	0
siRNA_id:142	ONECUT1	XR_931800	3175	68.4211	68.4211	95	13	0	0
siRNA_id:142	TRIM44	NM_017583	54765	68.4211	68.4211	95	13	0	0
siRNA_id:142	GLRA1	NM_001292000	2741	89.4737	84.2108	95	17	1	0
siRNA_id:142	PFN1P2	NR_003242	767846	68.4211	68.4211	95	13	0	0
siRNA_id:142	COPG2	NM_012133	26958	68.4211	68.4211	95	13	0	0
siRNA_id:142	DLD	NM_001289752	1738	68.4211	68.4211	95	13	0	0
siRNA_id:142	LINC01204	NR_104644	101927528	68.4211	68.4211	95	13	0	0
siRNA_id:142	PRKXP1	NR_073405	441733	68.4211	68.4211	95	13	0	0
siRNA_id:142	RBM14	NM_001198837	10432	68.4211	68.4211	95	13	0	0
siRNA_id:142	GSPT1	NM_001130006	2935	68.4211	68.4211	95	13	0	0
siRNA_id:144	LINGO2	XM_017014306	158038	73.6842	73.6842	24	14	0	0
siRNA_id:144	LOC112268022	XR_002956694	112268022	73.6842	73.6842	24	14	0	0
siRNA_id:144	PCDH9	XM_017020619	5101	73.6842	73.6842	24	14	0	0
siRNA_id:144	PUS7L	XR_001748877	83448	73.6842	73.6842	24	14	0	0
siRNA_id:144	LOC112268038	XR_002956867	112268038	68.4211	68.4211	95	13	0	0
siRNA_id:144	PTPN3	XM_006717203	5774	68.4211	68.4211	95	13	0	0
siRNA_id:144	LOC102723694	XR_002956729	102723694	68.4211	68.4211	95	13	0	0
siRNA_id:144	CD74	XR_002956198	972	68.4211	68.4211	95	13	0	0
siRNA_id:144	TNIP1	XM_006714752	10318	68.4211	68.4211	95	13	0	0
siRNA_id:144	SRGAP3	XM_011534301	9901	68.4211	68.4211	95	13	0	0
siRNA_id:144	BIRC6	XR_001738858	57448	68.4211	68.4211	95	13	0	0
siRNA_id:144	PPP1R1B	XM_017025217	84152	68.4211	68.4211	95	13	0	0
siRNA_id:144	OR4Q2	NR_145508	390432	68.4211	68.4211	95	13	0	0
siRNA_id:144	TM9SF4	XM_017028161	9777	68.4211	68.4211	95	13	0	0
siRNA_id:144	PRDM10	XM_017018023	56980	68.4211	68.4211	95	13	0	0
siRNA_id:144	JADE3	NM_001077445	9767	68.4211	68.4211	95	13	0	0
siRNA_id:144	TRAF6	NM_145803	7189	68.4211	68.4211	95	13	0	0
siRNA_id:144	SP100	NM_001206701	6672	68.4211	68.4211	95	13	0	0
siRNA_id:144	OR2B2	NM_033057	81697	68.4211	68.4211	95	13	0	0
siRNA_id:144	UQCR11	NM_006830	10975	68.4211	68.4211	95	13	0	0
siRNA_id:144	LINC00899	NR_027036	100271722	68.4211	68.4211	95	13	0	0
siRNA_id:144	MAGT1	NM_032121	84061	68.4211	68.4211	95	13	0	0
siRNA_id:144	MFAP2	NM_001135248	4237	68.4211	68.4211	95	13	0	0
siRNA_id:144	DNAJC14	NM_032364	85406	68.4211	68.4211	95	13	0	0
siRNA_id:144	ORMDL2	NM_014182	29095	68.4211	68.4211	95	13	0	0
siRNA_id:144	OR10T2	NM_001004475	128360	68.4211	68.4211	95	13	0	0
siRNA_id:144	LOC112268319	XR_002958885	112268319	63.1579	63.1579	375	12	0	0
siRNA_id:144	OGT	XM_024452467	8473	84.2105	78.9474	375	16	1	0
siRNA_id:144	ERCC6L2	XR_929789	375748	63.1579	63.1579	375	12	0	0
siRNA_id:144	ZFHX4	XM_011517592	79776	63.1579	63.1579	375	12	0	0
siRNA_id:144	CUX1	XM_017011760	1523	63.1579	63.1579	375	12	0	0
siRNA_id:144	LOC101928842	XR_002956361	101928842	63.1579	63.1579	375	12	0	0
siRNA_id:144	MAP7	XM_011536245	9053	63.1579	63.1579	375	12	0	0
siRNA_id:144	RNF146	XM_017011336	81847	63.1579	63.1579	375	12	0	0
siRNA_id:144	CLIC5	XM_011514694	53405	63.1579	63.1579	375	12	0	0
siRNA_id:145	KRAS	NM_033360	3845	73.6842	73.6842	24	14	0	0
siRNA_id:145	NCOA2	XM_017012970	10499	68.4211	68.4211	95	13	0	0
siRNA_id:145	BANF2	XM_011529171	140836	68.4211	68.4211	95	13	0	0
siRNA_id:145	CSRNP3	XM_024453154	80034	68.4211	68.4211	95	13	0	0
siRNA_id:145	GREB1L	XM_011526179	80000	68.4211	68.4211	95	13	0	0
siRNA_id:145	INPP5F	XM_011539529	22876	68.4211	68.4211	95	13	0	0
siRNA_id:145	CUL4B	NM_001330624	8450	68.4211	68.4211	95	13	0	0
siRNA_id:145	RSRP1	NR_135793	57035	68.4211	68.4211	95	13	0	0
siRNA_id:145	LINC01061	NR_037596	401149	68.4211	68.4211	95	13	0	0
siRNA_id:145	MAGEE2	NM_138703	139599	68.4211	68.4211	95	13	0	0
siRNA_id:145	RAB7A	NM_004637	7879	68.4211	68.4211	95	13	0	0
siRNA_id:145	SLC47A1	NM_018242	55244	68.4211	68.4211	95	13	0	0
siRNA_id:145	ATP11C	XR_002958774	286410	63.1579	63.1579	375	12	0	0
siRNA_id:145	GRHPR	XM_017015323	9380	63.1579	63.1579	375	12	0	0
siRNA_id:145	TRPM3	XM_011519046	80036	63.1579	63.1579	375	12	0	0
siRNA_id:145	PAPPA	XM_006717129	5069	63.1579	63.1579	375	12	0	0
siRNA_id:145	XKR9	XM_017013405	389668	63.1579	63.1579	375	12	0	0
siRNA_id:145	XKR6	XM_024447129	286046	63.1579	63.1579	375	12	0	0
siRNA_id:145	CADPS2	XM_024446998	93664	63.1579	63.1579	375	12	0	0
siRNA_id:145	BBS9	XR_001744634	27241	63.1579	63.1579	375	12	0	0
siRNA_id:145	UFL1-AS1	XR_002956363	100861530	63.1579	63.1579	375	12	0	0
siRNA_id:145	COL21A1	XM_024446561	81578	63.1579	63.1579	375	12	0	0
siRNA_id:145	BMP5	XM_011514817	653	63.1579	63.1579	375	12	0	0
siRNA_id:145	PCYOX1L	XR_001742251	78991	84.2105	78.9474	375	16	1	0
siRNA_id:145	LARS1	XM_011537656	51520	63.1579	63.1579	375	12	0	0
siRNA_id:145	STARD4	XM_017009044	134429	63.1579	63.1579	375	12	0	0
siRNA_id:145	VGLL4	XM_024453837	9686	63.1579	63.1579	375	12	0	0
siRNA_id:145	IFT122	XM_024453639	55764	63.1579	63.1579	375	12	0	0
siRNA_id:145	IL17RE	XM_024453350	132014	63.1579	63.1579	375	12	0	0
siRNA_id:145	CEMIP	XM_024450001	57214	63.1579	63.1579	375	12	0	0
siRNA_id:145	AGBL1	XR_931751	123624	63.1579	63.1579	375	12	0	0
siRNA_id:145	NOTCH2NLB	XM_006711700	100996763	63.1579	63.1579	375	12	0	0
siRNA_id:145	GNE	NM_001190383	10020	63.1579	63.1579	375	12	0	0
siRNA_id:145	TJP1	NM_001355015	7082	63.1579	63.1579	375	12	0	0
siRNA_id:145	PAWR	NM_001354732	5074	84.2105	78.9474	375	16	1	0
siRNA_id:145	CORO7	NM_001351729	79585	63.1579	63.1579	375	12	0	0
siRNA_id:145	ATG7	NM_001349236	10533	63.1579	63.1579	375	12	0	0
siRNA_id:145	SMYD1	NM_001330364	150572	63.1579	63.1579	375	12	0	0
siRNA_id:145	OR1B1	XM_017014696	347169	63.1579	63.1579	375	12	0	0
siRNA_id:145	CAMSAP1	XM_011518273	157922	63.1579	63.1579	375	12	0	0
siRNA_id:145	BIN3	XM_011544586	55909	63.1579	63.1579	375	12	0	0
siRNA_id:146	TEC	XM_024454193	7006	68.4211	68.4211	95	13	0	0
siRNA_id:146	MYO5A	XM_011521612	4644	68.4211	68.4211	95	13	0	0
siRNA_id:146	GABRG3	XM_011521431	2567	68.4211	68.4211	95	13	0	0
siRNA_id:146	LOC102723340	XR_001749274	102723340	68.4211	68.4211	95	13	0	0
siRNA_id:146	CABP4	XM_024448616	57010	68.4211	68.4211	95	13	0	0
siRNA_id:146	POLD3	XM_011544734	10714	68.4211	68.4211	95	13	0	0
siRNA_id:146	C1orf198	XM_017002599	84886	68.4211	68.4211	95	13	0	0
siRNA_id:146	ASH1L	XM_011509770	55870	68.4211	68.4211	95	13	0	0
siRNA_id:146	C11orf54	NM_001351987	28970	68.4211	68.4211	95	13	0	0
siRNA_id:146	KCNK9	XM_017013531	51305	68.4211	68.4211	95	13	0	0
siRNA_id:146	BCL11A	XM_017004336	53335	68.4211	68.4211	95	13	0	0
siRNA_id:146	EARS2	XR_001751841	124454	68.4211	68.4211	95	13	0	0
siRNA_id:146	SLC22A10	XM_017017704	387775	68.4211	68.4211	95	13	0	0
siRNA_id:146	LINC02660	XR_242709	101927904	68.4211	68.4211	95	13	0	0
siRNA_id:146	DNAH14	XM_017000298	127602	68.4211	68.4211	95	13	0	0
siRNA_id:146	LINC01588	NR_126498	283551	68.4211	68.4211	95	13	0	0
siRNA_id:146	PAUPAR	NR_117094	103157000	68.4211	68.4211	95	13	0	0
siRNA_id:146	IGSF6	NM_005849	10261	68.4211	68.4211	95	13	0	0
siRNA_id:146	SRCAP	NM_006662	10847	68.4211	68.4211	95	13	0	0
siRNA_id:146	UCK1	XR_002956811	83549	63.1579	63.1579	375	12	0	0
siRNA_id:146	KCNU1	XR_001745486	157855	63.1579	63.1579	375	12	0	0
siRNA_id:146	NCOA2	XM_017012970	10499	84.2105	78.9474	375	16	1	0
siRNA_id:146	LOC112268009	XR_002956578	112268009	63.1579	63.1579	375	12	0	0
siRNA_id:146	LOC112268008	XR_002956575	112268008	63.1579	63.1579	375	12	0	0
siRNA_id:146	NUP43	XM_005266962	348995	63.1579	63.1579	375	12	0	0
siRNA_id:146	TMEM144	XM_024454128	55314	63.1579	63.1579	375	12	0	0
siRNA_id:146	ZNF385D	XM_017007200	79750	63.1579	63.1579	375	12	0	0
siRNA_id:146	SMCO1	XM_024453435	255798	63.1579	63.1579	375	12	0	0
siRNA_id:146	LOC112267877	XR_002959377	112267877	63.1579	63.1579	375	12	0	0
siRNA_id:146	TP53I3	XM_024453249	9540	63.1579	63.1579	375	12	0	0
siRNA_id:146	LOC112268250	XR_002958434	112268250	63.1579	63.1579	375	12	0	0
siRNA_id:146	NAPA	XR_002958377	8775	63.1579	63.1579	375	12	0	0
siRNA_id:146	ZNF532	XR_002958179	55205	63.1579	63.1579	375	12	0	0
siRNA_id:146	APCDD1	XM_011525603	147495	63.1579	63.1579	375	12	0	0
siRNA_id:146	DOC2B	XM_011535363	8447	63.1579	63.1579	375	12	0	0
siRNA_id:146	BPTF	XM_011524524	2186	63.1579	63.1579	375	12	0	0
siRNA_id:146	SEC14L5	XM_024450498	9717	63.1579	63.1579	375	12	0	0
siRNA_id:146	MLKL	XR_001751863	197259	63.1579	63.1579	375	12	0	0
siRNA_id:146	TTBK2	XM_005254171	146057	63.1579	63.1579	375	12	0	0
siRNA_id:146	COPZ1	XR_002957300	22818	84.2105	78.9474	375	16	1	0
siRNA_id:146	LOC102723568	XR_002957246	102723568	63.1579	63.1579	375	12	0	0
siRNA_id:146	RPS6KA4	XM_017018527	8986	63.1579	63.1579	375	12	0	0
siRNA_id:146	OR13A1	XM_017016633	79290	63.1579	63.1579	375	12	0	0
siRNA_id:146	RNLS	XM_017016382	55328	63.1579	63.1579	375	12	0	0
siRNA_id:146	RBM20	XM_017016104	282996	63.1579	63.1579	375	12	0	0
siRNA_id:146	TMEM63A	XR_001737552	9725	63.1579	63.1579	375	12	0	0
siRNA_id:146	NEXN	XM_005271327	91624	63.1579	63.1579	375	12	0	0
siRNA_id:146	FUBP1	XR_001737524	8880	63.1579	63.1579	375	12	0	0
siRNA_id:147	AOPEP	XM_011519122	84909	73.6842	73.6842	24	14	0	0
siRNA_id:147	FAAH	NM_001441	2166	94.7368	89.4733	24	18	1	0
siRNA_id:147	LYG2	XM_017003751	254773	73.6842	73.6842	24	14	0	0
siRNA_id:147	WDR74	NM_001307977	54663	73.6842	73.6842	24	14	0	0
siRNA_id:147	MEI1	XR_937822	150365	68.4211	68.4211	95	13	0	0
siRNA_id:147	MAF	XR_002957804	4094	68.4211	68.4211	95	13	0	0
siRNA_id:147	SH3D21	XM_017002345	79729	68.4211	68.4211	95	13	0	0
siRNA_id:147	MIA3	NM_001324064	375056	68.4211	68.4211	95	13	0	0
siRNA_id:147	LOC100128361	NR_036505	100128361	68.4211	68.4211	95	13	0	0
siRNA_id:147	LOC112268271	XM_024452027	112268271	68.4211	68.4211	95	13	0	0
siRNA_id:147	CCDC82	XM_024448692	79780	68.4211	68.4211	95	13	0	0
siRNA_id:147	ASTN1	XR_921796	460	68.4211	68.4211	95	13	0	0
siRNA_id:147	RGS12	XM_017008530	6002	68.4211	68.4211	95	13	0	0
siRNA_id:147	FOXO1	XM_011535010	2308	68.4211	68.4211	95	13	0	0
siRNA_id:147	RIMS3	XM_011542479	9783	68.4211	68.4211	95	13	0	0
siRNA_id:147	LOC388813	NM_001256579	388813	68.4211	68.4211	95	13	0	0
siRNA_id:147	LOC101929248	XR_001745806	101929248	63.1579	63.1579	375	12	0	0
siRNA_id:147	GSDMC	XM_011517168	56169	63.1579	63.1579	375	12	0	0
siRNA_id:147	NRG1	XM_017013369	3084	63.1579	63.1579	375	12	0	0
siRNA_id:147	RHPN1	XM_011516822	114822	63.1579	63.1579	375	12	0	0
siRNA_id:147	LOC112268008	XR_002956575	112268008	84.2105	78.9474	375	16	1	0
siRNA_id:147	DAAM2	XM_006715046	23500	63.1579	63.1579	375	12	0	0
siRNA_id:147	MAPK10	XM_024454140	5602	63.1579	63.1579	375	12	0	0
siRNA_id:147	GHRL	XM_017006613	51738	63.1579	63.1579	375	12	0	0
siRNA_id:147	MAP4	XM_017006410	4134	63.1579	63.1579	375	12	0	0
siRNA_id:147	SREBF2	XM_011530347	6721	63.1579	63.1579	375	12	0	0
siRNA_id:147	KLF7	XR_001739009	8609	63.1579	63.1579	375	12	0	0
siRNA_id:147	NT5DC4	XR_002959277	284958	63.1579	63.1579	375	12	0	0
siRNA_id:147	NMUR1	XM_011510487	10316	63.1579	63.1579	375	12	0	0
siRNA_id:147	CDH20	XM_024451165	28316	63.1579	63.1579	375	12	0	0
siRNA_id:147	RAP1GAP2	XM_011523739	23108	63.1579	63.1579	375	12	0	0
siRNA_id:147	RIPOR1	XM_017023664	79567	63.1579	63.1579	375	12	0	0
siRNA_id:147	VAC14	XM_011523224	55697	63.1579	63.1579	375	12	0	0
siRNA_id:147	SLC16A7	XM_017020226	9194	63.1579	63.1579	375	12	0	0
siRNA_id:147	ZNF641	XM_017018798	121274	63.1579	63.1579	375	12	0	0
siRNA_id:147	C10orf90	XR_002956947	118611	63.1579	63.1579	375	12	0	0
siRNA_id:147	CDC42BPA	XM_017002581	8476	63.1579	63.1579	375	12	0	0
siRNA_id:147	TNFSF4	XR_002957543	7292	63.1579	63.1579	375	12	0	0
siRNA_id:147	TACC1	NR_148048	6867	63.1579	63.1579	375	12	0	0
siRNA_id:148	KLHL3	NM_001257195	26249	73.6842	73.6842	24	14	0	0
siRNA_id:148	MEIS2	XM_006720529	4212	68.4211	68.4211	95	13	0	0
siRNA_id:148	WDFY1	NM_020830	57590	68.4211	68.4211	95	13	0	0
siRNA_id:148	HERC2P11	NR_145479	100996738	63.1579	63.1579	375	12	0	0
siRNA_id:148	SNX9	XM_011535886	51429	63.1579	63.1579	375	12	0	0
siRNA_id:148	PIGG	XM_011513490	54872	63.1579	63.1579	375	12	0	0
siRNA_id:148	UNKL	XR_002957834	64718	63.1579	63.1579	375	12	0	0
siRNA_id:148	GABRD	XM_011541194	2563	63.1579	63.1579	375	12	0	0
siRNA_id:148	LOC100310756	NR_147504	100310756	63.1579	63.1579	375	12	0	0
siRNA_id:148	TTYH3	XM_017012656	80727	63.1579	63.1579	375	12	0	0
siRNA_id:148	FLNA	NM_001110556	2316	63.1579	63.1579	375	12	0	0
siRNA_id:148	PAPSS2	NM_004670	9060	84.2105	78.9474	375	16	1	0
siRNA_id:148	JUNB	NM_002229	3726	63.1579	63.1579	375	12	0	0
siRNA_id:149	NHSL1	XM_011535968	57224	100	100	95	13	0	0
siRNA_id:149	ILK	XM_005252905	3611	100	100	95	13	0	0
siRNA_id:149	NDEL1	XM_017025183	81565	100	100	95	13	0	0
siRNA_id:149	C12orf42	XM_017019281	374470	100	100	95	13	0	0
siRNA_id:149	OPN4	XM_017016957	94233	100	100	95	13	0	0
siRNA_id:149	PHF2	XM_006717143	5253	100	100	95	13	0	0
siRNA_id:149	MCPH1	XM_011534759	79648	92.3077	92.3077	375	12	0	0
siRNA_id:149	ZNF7	XM_017013816	7553	92.3077	92.3077	375	12	0	0
siRNA_id:149	HIPK2	XM_011516080	28996	92.3077	92.3077	375	12	0	0
siRNA_id:149	N4BP3	XM_006714834	23138	92.3077	92.3077	375	12	0	0
siRNA_id:149	FAM118A	XR_002958709	55007	92.3077	92.3077	375	12	0	0
siRNA_id:149	SPEG	XM_024452526	10290	92.3077	92.3077	375	12	0	0
siRNA_id:149	PLEKHH3	XR_934561	79990	92.3077	92.3077	375	12	0	0
siRNA_id:149	PIP4K2C	XM_017019973	79837	92.3077	92.3077	375	12	0	0
siRNA_id:149	C11orf95	XM_024448662	65998	92.3077	92.3077	375	12	0	0
siRNA_id:149	PROSER2	XM_017016028	254427	92.3077	92.3077	375	12	0	0
siRNA_id:149	PLEKHA6	XM_006711221	22874	92.3077	92.3077	375	12	0	0
siRNA_id:149	UBXN10	XM_005245742	127733	92.3077	92.3077	375	12	0	0
siRNA_id:149	ARID1A	NM_006015	8289	92.3077	92.3077	375	12	0	0
siRNA_id:149	ABCB6	NM_001349828	10058	92.3077	92.3077	375	12	0	0
siRNA_id:149	SLC14A2-AS1	NR_110899	101927980	92.3077	92.3077	375	12	0	0
siRNA_id:149	CD2	NM_001767	914	92.3077	92.3077	375	12	0	0
siRNA_id:149	KCNQ3	XM_017013400	3786	92.3077	92.3077	375	12	0	0
siRNA_id:149	LAMB1	XR_001744756	3912	92.3077	92.3077	375	12	0	0
siRNA_id:149	DSE	XM_017010797	29940	92.3077	92.3077	375	12	0	0
siRNA_id:149	PNLDC1	XM_017010316	154197	92.3077	92.3077	375	12	0	0
siRNA_id:149	ZNF142	XM_011511789	7701	92.3077	92.3077	375	12	0	0
siRNA_id:149	ACLY	XM_017024688	47	92.3077	92.3077	375	12	0	0
siRNA_id:149	MDK	XM_017017764	4192	92.3077	92.3077	375	12	0	0
siRNA_id:149	EFR3A	NM_001323555	23167	92.3077	92.3077	375	12	0	0
siRNA_id:149	CMTM3	XM_011522861	123920	92.3077	92.3077	375	12	0	0
siRNA_id:149	CREB3L3	NM_001271997	84699	92.3077	92.3077	375	12	0	0
siRNA_id:149	C1QTNF3-AMACR	NR_037951	100534612	92.3077	92.3077	375	12	0	0
siRNA_id:149	LINC01015	NR_037181	100507362	92.3077	92.3077	375	12	0	0
siRNA_id:149	DNAJC27-AS1	NR_034113	729723	92.3077	92.3077	375	12	0	0
siRNA_id:149	AMACR	NM_001167595	23600	92.3077	92.3077	375	12	0	0
siRNA_id:149	HEXA-AS1	NR_027262	80072	92.3077	92.3077	375	12	0	0
siRNA_id:149	XYLT1	NM_022166	64131	92.3077	92.3077	375	12	0	0
siRNA_id:149	PAX8	NM_013992	7849	92.3077	92.3077	375	12	0	0
siRNA_id:15	ZNF75D	XM_017029819	7626	73.6842	73.6842	24	14	0	0
siRNA_id:15	PKD1L3	XM_024450260	342372	73.6842	73.6842	24	14	0	0
siRNA_id:15	AMOTL1	XM_011542628	154810	73.6842	73.6842	24	14	0	0
siRNA_id:15	NUDCD2	NR_138427	134492	89.4737	84.2108	95	17	1	0
siRNA_id:15	RASGEF1B	XM_017007813	153020	68.4211	68.4211	95	13	0	0
siRNA_id:15	SPG11	XM_017022636	80208	68.4211	68.4211	95	13	0	0
siRNA_id:15	PRXL2A	XM_011540266	84293	68.4211	68.4211	95	13	0	0
siRNA_id:15	PREX2	NM_024870	80243	68.4211	68.4211	95	13	0	0
siRNA_id:15	ASAP1	XM_011517053	50807	68.4211	68.4211	95	13	0	0
siRNA_id:15	PPP3R2	NM_147180	5535	68.4211	68.4211	95	13	0	0
siRNA_id:15	LPP-AS2	NR_036497	339929	68.4211	68.4211	95	13	0	0
siRNA_id:15	NAP1L6P	NR_027291	645996	68.4211	68.4211	95	13	0	0
siRNA_id:15	SIAH3	NM_198849	283514	68.4211	68.4211	95	13	0	0
siRNA_id:15	FAM122B	XM_006724730	159090	63.1579	63.1579	375	12	0	0
siRNA_id:15	KIF27	XM_017014914	55582	63.1579	63.1579	375	12	0	0
siRNA_id:15	GPLD1	XM_024446403	2822	63.1579	63.1579	375	12	0	0
siRNA_id:15	MCTP1	XM_017009865	79772	63.1579	63.1579	375	12	0	0
siRNA_id:15	ARHGEF28	XM_011543546	64283	63.1579	63.1579	375	12	0	0
siRNA_id:15	TBCK	XR_002959772	93627	63.1579	63.1579	375	12	0	0
siRNA_id:15	AFF1	XM_017008215	4299	63.1579	63.1579	375	12	0	0
siRNA_id:15	FRYL	XM_011513684	285527	63.1579	63.1579	375	12	0	0
siRNA_id:15	ULK4	XM_024453613	54986	63.1579	63.1579	375	12	0	0
siRNA_id:15	HAAO	XM_011532731	23498	63.1579	63.1579	375	12	0	0
siRNA_id:15	PLB1	XM_011532608	151056	63.1579	63.1579	375	12	0	0
siRNA_id:15	ZADH2	XM_024451166	284273	63.1579	63.1579	375	12	0	0
siRNA_id:15	FTO	XR_002957840	79068	63.1579	63.1579	375	12	0	0
siRNA_id:15	DNAH3	XM_011545885	55567	63.1579	63.1579	375	12	0	0
siRNA_id:15	STXBP6	XM_006720121	29091	63.1579	63.1579	375	12	0	0
siRNA_id:15	BBS9	NR_145412	27241	63.1579	63.1579	375	12	0	0
siRNA_id:15	UNC13B	NM_001330653	10497	63.1579	63.1579	375	12	0	0
siRNA_id:15	TP53INP1	XM_011517386	94241	63.1579	63.1579	375	12	0	0
siRNA_id:15	AUTS2	XM_011516017	26053	63.1579	63.1579	375	12	0	0
siRNA_id:15	SIAE	XM_017017930	54414	63.1579	63.1579	375	12	0	0
siRNA_id:150	TBCK	XR_001741354	93627	68.4211	68.4211	95	13	0	0
siRNA_id:150	ZNF577	NM_001135590	84765	68.4211	68.4211	95	13	0	0
siRNA_id:150	C11orf49	XM_011520365	79096	63.1579	63.1579	375	12	0	0
siRNA_id:150	TMEM184C	XR_001741284	55751	63.1579	63.1579	375	12	0	0
siRNA_id:150	ECD	NR_024203	11319	63.1579	63.1579	375	12	0	0
siRNA_id:150	KCNK17	NM_001135111	89822	63.1579	63.1579	375	12	0	0
siRNA_id:150	ALDH3A2	XM_024450651	224	63.1579	63.1579	375	12	0	0
siRNA_id:150	RCOR1	XR_943406	23186	63.1579	63.1579	375	12	0	0
siRNA_id:150	UTP25	XM_011509418	27042	63.1579	63.1579	375	12	0	0
siRNA_id:150	ZNF844	XM_017026664	284391	63.1579	63.1579	375	12	0	0
siRNA_id:151	DYNLT3	NM_006520	6990	84.2105	84.2105	1.5	16	0	0
siRNA_id:151	PRH1	NR_133575	5554	78.9474	78.9474	6.1	15	0	0
siRNA_id:151	CCNYL2	NR_103829	414194	73.6842	73.6842	24	14	0	0
siRNA_id:151	RPS16P5	NR_046241	647190	73.6842	73.6842	24	14	0	0
siRNA_id:151	DOCK4	XM_024447006	9732	68.4211	68.4211	95	13	0	0
siRNA_id:151	PHIP	XM_017010990	55023	68.4211	68.4211	95	13	0	0
siRNA_id:151	EBF1	XM_017009201	1879	68.4211	68.4211	95	13	0	0
siRNA_id:151	FAM155A	XM_011521109	728215	68.4211	68.4211	95	13	0	0
siRNA_id:151	SLC2A13	XR_001748567	114134	68.4211	68.4211	95	13	0	0
siRNA_id:151	CAPRIN1	XR_930869	4076	68.4211	68.4211	95	13	0	0
siRNA_id:151	ZFP30	NM_001320671	22835	68.4211	68.4211	95	13	0	0
siRNA_id:151	CD2AP	XM_011514449	23607	68.4211	68.4211	95	13	0	0
siRNA_id:151	TMC7	NR_136733	79905	68.4211	68.4211	95	13	0	0
siRNA_id:151	MED20	NR_131160	9477	89.4737	84.2108	95	17	1	0
siRNA_id:151	FAM227A	NM_001291030	646851	68.4211	68.4211	95	13	0	0
siRNA_id:151	RASGEF1A	NM_001282862	221002	68.4211	68.4211	95	13	0	0
siRNA_id:151	ZNF382	NM_001256838	84911	68.4211	68.4211	95	13	0	0
siRNA_id:151	SNRNP40	NM_004814	9410	68.4211	68.4211	95	13	0	0
siRNA_id:151	TMEM38B	XM_011518833	55151	63.1579	63.1579	375	12	0	0
siRNA_id:151	CNTLN	XM_017014845	54875	63.1579	63.1579	375	12	0	0
siRNA_id:151	EFCAB1	XR_002956645	79645	63.1579	63.1579	375	12	0	0
siRNA_id:151	RALYL	XM_017013080	138046	63.1579	63.1579	375	12	0	0
siRNA_id:151	ARFGEF1	XM_005251136	10565	63.1579	63.1579	375	12	0	0
siRNA_id:151	HIPK2	XM_011516080	28996	63.1579	63.1579	375	12	0	0
siRNA_id:151	EYA4	XR_001743220	2070	63.1579	63.1579	375	12	0	0
siRNA_id:151	CMYA5	XR_001742036	202333	63.1579	63.1579	375	12	0	0
siRNA_id:151	DNAH5	XM_024454388	1767	63.1579	63.1579	375	12	0	0
siRNA_id:151	SMARCAD1	XM_024454154	56916	63.1579	63.1579	375	12	0	0
siRNA_id:151	CCDC158	XM_011531910	339965	63.1579	63.1579	375	12	0	0
siRNA_id:151	MGAT4D	XM_011531665	152586	63.1579	63.1579	375	12	0	0
siRNA_id:151	ANTXR2	XM_011531587	118429	84.2105	78.9474	375	16	1	0
siRNA_id:151	SLC4A7	XR_001740372	9497	63.1579	63.1579	375	12	0	0
siRNA_id:151	TAFA1	XM_017006387	407738	63.1579	63.1579	375	12	0	0
siRNA_id:151	KY	XM_024453508	339855	63.1579	63.1579	375	12	0	0
siRNA_id:151	GRM7	XR_001740137	2917	63.1579	63.1579	375	12	0	0
siRNA_id:151	EPHB1	XM_024453390	2047	63.1579	63.1579	375	12	0	0
siRNA_id:151	GRK7	XM_017005717	131890	63.1579	63.1579	375	12	0	0
siRNA_id:151	LOC112268422	XR_002959415	112268422	63.1579	63.1579	375	12	0	0
siRNA_id:151	CLIP4	XR_001738944	79745	63.1579	63.1579	375	12	0	0
siRNA_id:151	PDE1A	XM_024452959	5136	63.1579	63.1579	375	12	0	0
siRNA_id:151	LTBP1	XM_024452889	4052	63.1579	63.1579	375	12	0	0
siRNA_id:151	ZC3H4	XM_017026530	23211	63.1579	63.1579	375	12	0	0
siRNA_id:151	USP32	XM_011525379	84669	63.1579	63.1579	375	12	0	0
siRNA_id:151	ZNF594	XR_001752667	84622	63.1579	63.1579	375	12	0	0
siRNA_id:151	CA4	XR_001752609	762	63.1579	63.1579	375	12	0	0
siRNA_id:151	NCBP3	XM_017024828	55421	63.1579	63.1579	375	12	0	0
siRNA_id:151	DNAH9	XM_017024294	1770	63.1579	63.1579	375	12	0	0
siRNA_id:151	ZKSCAN2	XM_017023200	342357	63.1579	63.1579	375	12	0	0
siRNA_id:151	CYLD	XM_017022981	1540	84.2105	78.9474	375	16	1	0
siRNA_id:151	FRY	XM_017020307	10129	63.1579	63.1579	375	12	0	0
siRNA_id:151	OAS2	XR_001748725	4939	63.1579	63.1579	375	12	0	0
siRNA_id:151	ATP2B1	XR_002957330	490	63.1579	63.1579	375	12	0	0
siRNA_id:151	RNF41	XR_002957281	10193	63.1579	63.1579	375	12	0	0
siRNA_id:151	MSANTD2	XR_002957196	79684	63.1579	63.1579	375	12	0	0
siRNA_id:151	LOC101929498	XR_001747425	101929498	63.1579	63.1579	375	12	0	0
siRNA_id:151	A1CF	XM_024447966	29974	63.1579	63.1579	375	12	0	0
siRNA_id:151	ECHDC2	XM_024448157	55268	63.1579	63.1579	375	12	0	0
siRNA_id:151	PPP1R12B	XM_017001355	4660	63.1579	63.1579	375	12	0	0
siRNA_id:151	KPNA6	XM_024446167	23633	63.1579	63.1579	375	12	0	0
siRNA_id:151	USP32P3	NR_146076	347716	63.1579	63.1579	375	12	0	0
siRNA_id:151	FAXC	NR_144464	84553	84.2105	78.9474	375	16	1	0
siRNA_id:151	KIAA1841	NM_001330436	84542	63.1579	63.1579	375	12	0	0
siRNA_id:152	ATAT1	NR_033823	79969	73.6842	73.6842	24	14	0	0
siRNA_id:152	ZBTB32	XM_024451451	27033	68.4211	68.4211	95	13	0	0
siRNA_id:152	CNNM1	XR_002956974	26507	68.4211	68.4211	95	13	0	0
siRNA_id:152	LOC102723996	XM_011546078	102723996	68.4211	68.4211	95	13	0	0
siRNA_id:152	IGDCC3	XM_011522243	9543	68.4211	68.4211	95	13	0	0
siRNA_id:152	ZNF618	XM_005251699	114991	63.1579	63.1579	375	12	0	0
siRNA_id:152	CSMD3	XM_017013009	114788	63.1579	63.1579	375	12	0	0
siRNA_id:152	MARCHF3	XM_011543131	115123	63.1579	63.1579	375	12	0	0
siRNA_id:152	SAMD4A	XM_024449519	23034	63.1579	63.1579	375	12	0	0
siRNA_id:152	BMP6	NM_001718	654	63.1579	63.1579	375	12	0	0
siRNA_id:152	CFAP410	XM_006724051	755	63.1579	63.1579	375	12	0	0
siRNA_id:152	NDRG1	NM_001135242	10397	63.1579	63.1579	375	12	0	0
siRNA_id:153	TNKS2	XM_017016700	80351	73.6842	73.6842	24	14	0	0
siRNA_id:153	NVL	XM_017001386	4931	73.6842	73.6842	24	14	0	0
siRNA_id:153	LOC101927164	NR_110668	101927164	73.6842	73.6842	24	14	0	0
siRNA_id:153	TTC30A	NM_152275	92104	73.6842	73.6842	24	14	0	0
siRNA_id:153	TTC30B	NM_152517	150737	73.6842	73.6842	24	14	0	0
siRNA_id:153	MYO1F	XM_024451522	4542	68.4211	68.4211	95	13	0	0
siRNA_id:153	C1R	NM_001733	715	68.4211	68.4211	95	13	0	0
siRNA_id:153	LOC102724019	XR_427412	102724019	68.4211	68.4211	95	13	0	0
siRNA_id:153	GSK3A	XR_001753673	2931	68.4211	68.4211	95	13	0	0
siRNA_id:153	B4GALNT2	XM_017024173	124872	68.4211	68.4211	95	13	0	0
siRNA_id:153	PHF8	XM_017029362	23133	63.1579	63.1579	375	12	0	0
siRNA_id:153	ST3GAL1	XM_005251025	6482	84.2105	78.9474	375	16	1	0
siRNA_id:153	RNF217	XR_001743180	154214	63.1579	63.1579	375	12	0	0
siRNA_id:153	CEP135	XM_005265788	9662	63.1579	63.1579	375	12	0	0
siRNA_id:153	LOC112268445	XR_002959614	112268445	63.1579	63.1579	375	12	0	0
siRNA_id:153	RNF144A	XM_017005403	9781	63.1579	63.1579	375	12	0	0
siRNA_id:153	ANKRD12	XM_011525639	23253	63.1579	63.1579	375	12	0	0
siRNA_id:153	RAP1GAP2	XM_011523739	23108	63.1579	63.1579	375	12	0	0
siRNA_id:153	USP31	XM_017023499	57478	63.1579	63.1579	375	12	0	0
siRNA_id:153	WDFY2	XM_024449317	115825	63.1579	63.1579	375	12	0	0
siRNA_id:153	LOC112268230	XR_002958326	112268230	63.1579	63.1579	375	12	0	0
siRNA_id:153	MAGED1	XM_017029980	9500	63.1579	63.1579	375	12	0	0
siRNA_id:153	SORBS3	XM_017012946	10174	63.1579	63.1579	375	12	0	0
siRNA_id:153	MYO18B	XM_011530461	84700	63.1579	63.1579	375	12	0	0
siRNA_id:153	TSKU	NM_001318477	25987	63.1579	63.1579	375	12	0	0
siRNA_id:153	ZNF281	NM_001281294	23528	63.1579	63.1579	375	12	0	0
siRNA_id:153	PAX5	NR_104000	5079	63.1579	63.1579	375	12	0	0
siRNA_id:153	FRZB	NM_001463	2487	63.1579	63.1579	375	12	0	0
siRNA_id:153	DYNC1H1	NM_001376	1778	63.1579	63.1579	375	12	0	0
siRNA_id:153	CBFB	NM_022845	865	63.1579	63.1579	375	12	0	0
siRNA_id:153	MANSC1	NM_018050	54682	63.1579	63.1579	375	12	0	0
siRNA_id:153	RNF146	XM_024446563	81847	63.1579	63.1579	375	12	0	0
siRNA_id:153	ITCH	XM_017028092	83737	63.1579	63.1579	375	12	0	0
siRNA_id:153	NLRC5	XM_017023771	84166	63.1579	63.1579	375	12	0	0
siRNA_id:154	CT47B1	XM_017029734	643311	73.6842	73.6842	24	14	0	0
siRNA_id:154	CT47A12	XM_024452321	100507170	73.6842	73.6842	24	14	0	0
siRNA_id:154	PI16	XM_017010430	221476	73.6842	73.6842	24	14	0	0
siRNA_id:154	SYCP2	XM_017027590	10388	73.6842	73.6842	24	14	0	0
siRNA_id:154	NPPC	XM_011511245	4880	73.6842	73.6842	24	14	0	0
siRNA_id:154	KANK3	XM_006722718	256949	73.6842	73.6842	24	14	0	0
siRNA_id:154	P2RX1	XR_934030	5023	73.6842	73.6842	24	14	0	0
siRNA_id:154	FLII	XM_005256558	2314	73.6842	73.6842	24	14	0	0
siRNA_id:154	WDFY4	XM_011539991	57705	73.6842	73.6842	24	14	0	0
siRNA_id:154	RYR2	XR_002957299	6262	73.6842	73.6842	24	14	0	0
siRNA_id:154	CT47A1	XM_011531388	728096	73.6842	73.6842	24	14	0	0
siRNA_id:154	CT47A2	XM_011531387	728090	73.6842	73.6842	24	14	0	0
siRNA_id:154	CT47A3	XM_011531386	728082	73.6842	73.6842	24	14	0	0
siRNA_id:154	CT47A4	XM_011531385	728075	73.6842	73.6842	24	14	0	0
siRNA_id:154	CT47A5	XM_011531384	728072	73.6842	73.6842	24	14	0	0
siRNA_id:154	CT47A6	XM_017029775	728062	73.6842	73.6842	24	14	0	0
siRNA_id:154	CT47A8	XM_011531383	728049	73.6842	73.6842	24	14	0	0
siRNA_id:154	CT47A9	XM_011531382	728042	73.6842	73.6842	24	14	0	0
siRNA_id:154	CT47A10	XM_011531381	728036	73.6842	73.6842	24	14	0	0
siRNA_id:154	CT47A7	XM_011531380	653282	73.6842	73.6842	24	14	0	0
siRNA_id:154	CT47A11	XM_011531319	255313	73.6842	73.6842	24	14	0	0
siRNA_id:154	CLCN1	XM_011515782	1180	73.6842	73.6842	24	14	0	0
siRNA_id:154	SYNDIG1L	XM_017021600	646658	73.6842	73.6842	24	14	0	0
siRNA_id:154	NCKAP5L	XM_005269050	57701	73.6842	73.6842	24	14	0	0
siRNA_id:154	DUSP8	XM_011519933	1850	73.6842	73.6842	24	14	0	0
siRNA_id:154	PIK3C2B	XM_011509633	5287	73.6842	73.6842	24	14	0	0
siRNA_id:154	CPEB1	NM_030594	64506	73.6842	73.6842	24	14	0	0
siRNA_id:154	OBSCN	NM_001271223	84033	73.6842	73.6842	24	14	0	0
siRNA_id:154	DNAAF3	NM_001256716	352909	73.6842	73.6842	24	14	0	0
siRNA_id:154	SSNA1	NM_003731	8636	73.6842	73.6842	24	14	0	0
siRNA_id:154	UNC13D	NM_199242	201294	73.6842	73.6842	24	14	0	0
siRNA_id:154	ATP2B3	XM_024452386	492	68.4211	68.4211	95	13	0	0
siRNA_id:154	UTP14A	XM_017029238	10813	68.4211	68.4211	95	13	0	0
siRNA_id:154	PBX3	XM_006717133	5090	68.4211	68.4211	95	13	0	0
siRNA_id:154	RASEF	XM_005251730	158158	68.4211	68.4211	95	13	0	0
siRNA_id:154	CYRIB	XM_011517121	51571	68.4211	68.4211	95	13	0	0
siRNA_id:154	PRKAG2	XM_017012275	51422	68.4211	68.4211	95	13	0	0
siRNA_id:154	LOC102723409	XR_002956396	102723409	68.4211	68.4211	95	13	0	0
siRNA_id:154	RBM47	XM_017008310	54502	68.4211	68.4211	95	13	0	0
siRNA_id:155	LOC100287808	NR_149004	100287808	78.9474	78.9474	6.1	15	0	0
siRNA_id:155	PPM1N	XR_002958254	147699	78.9474	78.9474	6.1	15	0	0
siRNA_id:155	LOC101927872	XR_928690	101927872	73.6842	73.6842	24	14	0	0
siRNA_id:155	ABI3BP	XM_024453445	25890	73.6842	73.6842	24	14	0	0
siRNA_id:155	MAT1A	NM_000429	4143	73.6842	73.6842	24	14	0	0
siRNA_id:155	IQSEC2	XM_006724584	23096	73.6842	73.6842	24	14	0	0
siRNA_id:155	ZNF316	XM_024446619	100131017	73.6842	73.6842	24	14	0	0
siRNA_id:155	RBM3	NM_006743	5935	73.6842	73.6842	24	14	0	0
siRNA_id:155	PHF19	XM_024447507	26147	68.4211	68.4211	95	13	0	0
siRNA_id:155	TMEM184A	XR_001744577	202915	68.4211	68.4211	95	13	0	0
siRNA_id:155	KPNA5	XM_024446427	3841	68.4211	68.4211	95	13	0	0
siRNA_id:155	JAKMIP2	XM_017010098	9832	68.4211	68.4211	95	13	0	0
siRNA_id:155	SLC34A1	XR_941113	6569	68.4211	68.4211	95	13	0	0
siRNA_id:155	MFAP3L	XM_017008870	9848	68.4211	68.4211	95	13	0	0
siRNA_id:155	RNF150	XM_011532148	57484	68.4211	68.4211	95	13	0	0
siRNA_id:155	NME9	XM_017006319	347736	68.4211	68.4211	95	13	0	0
siRNA_id:155	IL18RAP	XM_024453200	8807	68.4211	68.4211	95	13	0	0
siRNA_id:155	RAPH1	XM_011511646	65059	68.4211	68.4211	95	13	0	0
siRNA_id:155	FZR1	XM_005259573	51343	68.4211	68.4211	95	13	0	0
siRNA_id:155	MLST8	XM_024450378	64223	68.4211	68.4211	95	13	0	0
siRNA_id:155	WNT5B	XM_024449209	81029	68.4211	68.4211	95	13	0	0
siRNA_id:155	TRIM66	XM_011520507	9866	68.4211	68.4211	95	13	0	0
siRNA_id:155	SSRP1	XM_024448667	6749	68.4211	68.4211	95	13	0	0
siRNA_id:155	ZNF704	XM_017013725	619279	68.4211	68.4211	95	13	0	0
siRNA_id:155	KCNQ2	XM_017027843	3785	68.4211	68.4211	95	13	0	0
siRNA_id:155	LBH	XM_017005059	81606	68.4211	68.4211	95	13	0	0
siRNA_id:155	LOC102725180	XR_001753831	102725180	68.4211	68.4211	95	13	0	0
siRNA_id:155	MED29	NM_001317770	55588	68.4211	68.4211	95	13	0	0
siRNA_id:155	LINC01615	NR_132623	101929484	68.4211	68.4211	95	13	0	0
siRNA_id:155	RAB33B	XM_011532299	83452	68.4211	68.4211	95	13	0	0
siRNA_id:155	TUSC2	NM_007275	11334	68.4211	68.4211	95	13	0	0
siRNA_id:156	UGT8	XM_024454211	7368	73.6842	73.6842	24	14	0	0
siRNA_id:156	JMY	XM_005248430	133746	68.4211	68.4211	95	13	0	0
siRNA_id:156	STAU1	XM_024451973	6780	68.4211	68.4211	95	13	0	0
siRNA_id:156	LOC112268163	XR_002957771	112268163	68.4211	68.4211	95	13	0	0
siRNA_id:156	PDS5B	XM_017020452	23047	68.4211	68.4211	95	13	0	0
siRNA_id:156	LOC101928994	NR_120648	101928994	68.4211	68.4211	95	13	0	0
siRNA_id:156	SAMMSON	NR_110000	101927152	68.4211	68.4211	95	13	0	0
siRNA_id:156	INTS6	NM_001039938	26512	68.4211	68.4211	95	13	0	0
siRNA_id:156	MS4A7	NM_206940	58475	68.4211	68.4211	95	13	0	0
siRNA_id:156	GCNA	XM_011531067	93953	63.1579	63.1579	375	12	0	0
siRNA_id:156	ZBTB34	XM_011518699	403341	63.1579	63.1579	375	12	0	0
siRNA_id:156	ERAP2	XR_001742179	64167	63.1579	63.1579	375	12	0	0
siRNA_id:156	BPTF	XM_024450647	2186	63.1579	63.1579	375	12	0	0
siRNA_id:156	ACSM2B	XM_017023205	348158	63.1579	63.1579	375	12	0	0
siRNA_id:156	DENND4A	XR_002957625	10260	63.1579	63.1579	375	12	0	0
siRNA_id:156	SOCS2	XM_017020148	8835	63.1579	63.1579	375	12	0	0
siRNA_id:156	SCUBE2	XM_017018082	57758	63.1579	63.1579	375	12	0	0
siRNA_id:156	FMN2	XM_017001841	56776	63.1579	63.1579	375	12	0	0
siRNA_id:156	IL6R	XM_005245139	3570	63.1579	63.1579	375	12	0	0
siRNA_id:156	FAM114A1	NM_001350631	92689	63.1579	63.1579	375	12	0	0
siRNA_id:156	INPP4B	NM_001101669	8821	63.1579	63.1579	375	12	0	0
siRNA_id:156	COL10A1	XM_017010248	1300	63.1579	63.1579	375	12	0	0
siRNA_id:156	C4orf19	XM_011513713	55286	63.1579	63.1579	375	12	0	0
siRNA_id:156	TRANK1	XM_011534289	9881	63.1579	63.1579	375	12	0	0
siRNA_id:156	LOC101927521	XR_001753367	101927521	63.1579	63.1579	375	12	0	0
siRNA_id:156	CCDC178	XM_017025725	374864	63.1579	63.1579	375	12	0	0
siRNA_id:156	WDR72	XM_017022061	256764	63.1579	63.1579	375	12	0	0
siRNA_id:156	CREBZF	XM_017018090	58487	63.1579	63.1579	375	12	0	0
siRNA_id:156	LOC101929160	XR_001738350	101929160	63.1579	63.1579	375	12	0	0
siRNA_id:156	CAMTA1	XR_001737064	23261	63.1579	63.1579	375	12	0	0
siRNA_id:156	ZNF160	NM_001322136	90338	84.2105	78.9474	375	16	1	0
siRNA_id:156	LRRC37A8P	NR_126038	100533789	63.1579	63.1579	375	12	0	0
siRNA_id:156	LOC101929128	NR_125431	101929128	63.1579	63.1579	375	12	0	0
siRNA_id:156	LOC101927178	NR_110415	101927178	63.1579	63.1579	375	12	0	0
siRNA_id:157	TPD52L1	XR_001743601	7164	73.6842	73.6842	24	14	0	0
siRNA_id:157	GPM6B	XM_005274489	2824	63.1579	63.1579	375	12	0	0
siRNA_id:157	SAMD4B	XM_017026923	55095	63.1579	63.1579	375	12	0	0
siRNA_id:157	RGS6	XM_017021833	9628	84.2105	78.9474	375	16	1	0
siRNA_id:157	OFD1	XM_024452471	8481	63.1579	63.1579	375	12	0	0
siRNA_id:157	REXO4	XM_024447612	57109	63.1579	63.1579	375	12	0	0
siRNA_id:157	TYW5	XR_001738610	129450	63.1579	63.1579	375	12	0	0
siRNA_id:157	KCTD3	XM_005273158	51133	63.1579	63.1579	375	12	0	0
siRNA_id:157	PSPC1	NM_001042414	55269	63.1579	63.1579	375	12	0	0
siRNA_id:159	TLK1	XR_001739085	9874	68.4211	68.4211	95	13	0	0
siRNA_id:159	ABT1	NM_013375	29777	68.4211	68.4211	95	13	0	0
siRNA_id:159	SH3PXD2A	NM_014631	9644	68.4211	68.4211	95	13	0	0
siRNA_id:159	GNL3	NM_206826	26354	68.4211	68.4211	95	13	0	0
siRNA_id:159	ATXN7L1	XM_017011860	222255	63.1579	63.1579	375	12	0	0
siRNA_id:159	PDSS2	XM_011535960	57107	63.1579	63.1579	375	12	0	0
siRNA_id:159	AFF1	XM_017008215	4299	63.1579	63.1579	375	12	0	0
siRNA_id:159	SPTBN1	XR_002959325	6711	63.1579	63.1579	375	12	0	0
siRNA_id:159	DYM	XM_011526042	54808	63.1579	63.1579	375	12	0	0
siRNA_id:159	TEX2	XM_017024847	55852	63.1579	63.1579	375	12	0	0
siRNA_id:159	NBR1	XM_024450750	4077	84.2105	78.9474	375	16	1	0
siRNA_id:159	SHROOM2	XM_005274500	357	63.1579	63.1579	375	12	0	0
siRNA_id:159	COL4A1	XM_011521048	1282	63.1579	63.1579	375	12	0	0
siRNA_id:159	LINC02150	NR_104625	101929505	63.1579	63.1579	375	12	0	0
siRNA_id:159	CTNNBL1	NM_001281495	56259	63.1579	63.1579	375	12	0	0
siRNA_id:159	AFF1-AS1	NR_038841	100506746	63.1579	63.1579	375	12	0	0
siRNA_id:160	GIGYF1	NM_022574	64599	78.9474	78.9474	6.1	15	0	0
siRNA_id:160	SCOC-AS1	NR_033939	100129858	78.9474	78.9474	6.1	15	0	0
siRNA_id:160	GOLGA3	XM_024448943	2802	73.6842	73.6842	24	14	0	0
siRNA_id:160	PDE1C	XR_001744806	5137	73.6842	73.6842	24	14	0	0
siRNA_id:160	TTC39B	XM_024447425	158219	68.4211	68.4211	95	13	0	0
siRNA_id:160	SREK1IP1	XM_011543344	285672	68.4211	68.4211	95	13	0	0
siRNA_id:160	ANKRD31	XM_017009322	256006	68.4211	68.4211	95	13	0	0
siRNA_id:160	ADAMTS5	XM_024452054	11096	68.4211	68.4211	95	13	0	0
siRNA_id:160	BRAF	NM_001354609	673	68.4211	68.4211	95	13	0	0
siRNA_id:160	C10orf120	NM_001010912	399814	68.4211	68.4211	95	13	0	0
siRNA_id:160	ZBTB21	XM_005261121	49854	68.4211	68.4211	95	13	0	0
siRNA_id:160	LINC01798	NR_110156	100507073	68.4211	68.4211	95	13	0	0
siRNA_id:160	PLXDC2	NM_032812	84898	68.4211	68.4211	95	13	0	0
siRNA_id:160	PCDH12	NM_016580	51294	68.4211	68.4211	95	13	0	0
siRNA_id:160	HPGD	NM_001256307	3248	68.4211	68.4211	95	13	0	0
siRNA_id:160	SP3	NM_001172712	6670	68.4211	68.4211	95	13	0	0
siRNA_id:160	SMAD5-AS1	NR_026763	9597	68.4211	68.4211	95	13	0	0
siRNA_id:160	BRIX1	NM_018321	55299	68.4211	68.4211	95	13	0	0
siRNA_id:160	LOC102724055	XR_002959028	102724055	63.1579	63.1579	375	12	0	0
siRNA_id:160	SH3GL2	XR_001746364	6456	84.2105	78.9474	375	16	1	0
siRNA_id:160	FKTN	XR_002956770	2218	63.1579	63.1579	375	12	0	0
siRNA_id:160	MAGI2	XM_017012847	9863	63.1579	63.1579	375	12	0	0
siRNA_id:160	HMGCLL1	XM_024446471	54511	63.1579	63.1579	375	12	0	0
siRNA_id:160	SKP2	XM_011514083	6502	63.1579	63.1579	375	12	0	0
siRNA_id:160	LOC112268471	XR_002959808	112268471	63.1579	63.1579	375	12	0	0
siRNA_id:160	GRIA2	XR_001741212	2891	63.1579	63.1579	375	12	0	0
siRNA_id:160	SLC7A11	XR_001741191	23657	63.1579	63.1579	375	12	0	0
siRNA_id:160	PARP15	XM_011512479	165631	63.1579	63.1579	375	12	0	0
siRNA_id:160	RBCK1	XR_001754130	10616	63.1579	63.1579	375	12	0	0
siRNA_id:160	NBEAL1	XM_005246787	65065	63.1579	63.1579	375	12	0	0
siRNA_id:160	RNF149	XR_001738714	284996	63.1579	63.1579	375	12	0	0
siRNA_id:160	EHBP1	XM_017003654	23301	63.1579	63.1579	375	12	0	0
siRNA_id:160	METTL21A	XM_024452723	151194	63.1579	63.1579	375	12	0	0
siRNA_id:160	ZNF432	XM_024451806	9668	63.1579	63.1579	375	12	0	0
siRNA_id:160	ZNF563	XM_011527698	147837	63.1579	63.1579	375	12	0	0
siRNA_id:160	FAR2	XM_017019624	55711	63.1579	63.1579	375	12	0	0
siRNA_id:160	SESN3	XM_024448355	143686	63.1579	63.1579	375	12	0	0
siRNA_id:160	CFH	XM_017001108	3075	63.1579	63.1579	375	12	0	0
siRNA_id:160	TOR1AIP2	XM_017000476	163590	63.1579	63.1579	375	12	0	0
siRNA_id:160	LOC644135	NR_149042	644135	63.1579	63.1579	375	12	0	0
siRNA_id:160	IL12A	NM_001354582	3592	84.2105	78.9474	375	16	1	0
siRNA_id:160	NUDCD2	NR_138427	134492	63.1579	63.1579	375	12	0	0
siRNA_id:160	ZC3H12B	XM_011530939	340554	63.1579	63.1579	375	12	0	0
siRNA_id:160	NHSL1	XM_011535969	57224	63.1579	63.1579	375	12	0	0
siRNA_id:160	KHDRBS2	XM_017010346	202559	63.1579	63.1579	375	12	0	0
siRNA_id:161	C15orf40	XM_011521214	123207	94.7368	89.4733	24	18	1	0
siRNA_id:161	KALRN	XM_011513281	8997	73.6842	73.6842	24	14	0	0
siRNA_id:161	TP53BP2	XM_011544268	7159	94.7368	89.4733	24	18	1	0
siRNA_id:161	SPOP	NM_003563	8405	73.6842	73.6842	24	14	0	0
siRNA_id:161	SET	XM_017015016	6418	68.4211	68.4211	95	13	0	0
siRNA_id:161	AGR2	XM_005249581	10551	68.4211	68.4211	95	13	0	0
siRNA_id:161	LOC112268445	XR_002959614	112268445	68.4211	68.4211	95	13	0	0
siRNA_id:161	LOC101928278	XR_001739171	101928278	68.4211	68.4211	95	13	0	0
siRNA_id:161	PLEKHH1	XR_002957564	57475	68.4211	68.4211	95	13	0	0
siRNA_id:161	ARMC9	NM_001271466	80210	68.4211	68.4211	95	13	0	0
siRNA_id:161	DCLRE1C	NR_146961	64421	68.4211	68.4211	95	13	0	0
siRNA_id:161	MUS81	NM_001350283	80198	89.4737	84.2108	95	17	1	0
siRNA_id:161	CRYBG2	XR_001737260	55057	68.4211	68.4211	95	13	0	0
siRNA_id:161	TGM2	NM_001323316	7052	68.4211	68.4211	95	13	0	0
siRNA_id:161	LINC01303	NR_110416	101927780	68.4211	68.4211	95	13	0	0
siRNA_id:161	LINC01689	NR_109963	101927869	68.4211	68.4211	95	13	0	0
siRNA_id:161	SETSIP	NM_001287737	646817	68.4211	68.4211	95	13	0	0
siRNA_id:161	CLDN10-AS1	NR_046533	100874194	68.4211	68.4211	95	13	0	0
siRNA_id:161	TAC1	NM_013996	6863	68.4211	68.4211	95	13	0	0
siRNA_id:161	NOD2	XM_006721242	64127	68.4211	68.4211	95	13	0	0
siRNA_id:161	LOC112267866	XR_002957445	112267866	68.4211	68.4211	95	13	0	0
siRNA_id:161	KLHL26	NM_001345984	55295	68.4211	68.4211	95	13	0	0
siRNA_id:161	RAMP3	XM_017011666	10268	68.4211	68.4211	95	13	0	0
siRNA_id:161	TMEM236	XM_011519627	653567	68.4211	68.4211	95	13	0	0
siRNA_id:161	ATP1B4	NM_001142447	23439	68.4211	68.4211	95	13	0	0
siRNA_id:161	ADRB3	NM_000025	155	68.4211	68.4211	95	13	0	0
siRNA_id:161	ZNFX1	NM_021035	57169	68.4211	68.4211	95	13	0	0
siRNA_id:161	SLC32A1	NM_080552	140679	68.4211	68.4211	95	13	0	0
siRNA_id:161	PRUNE2	XM_005251754	158471	63.1579	63.1579	375	12	0	0
siRNA_id:161	C1GALT1	XM_017012449	56913	63.1579	63.1579	375	12	0	0
siRNA_id:161	STYXL1	XM_017012298	51657	63.1579	63.1579	375	12	0	0
siRNA_id:161	LOC102724765	XR_002956330	102724765	63.1579	63.1579	375	12	0	0
siRNA_id:161	FYB1	XM_006714464	2533	63.1579	63.1579	375	12	0	0
siRNA_id:161	GYPA	XM_017008135	2993	63.1579	63.1579	375	12	0	0
siRNA_id:161	RASSF6	XM_017007837	166824	63.1579	63.1579	375	12	0	0
siRNA_id:161	GPR156	XR_924107	165829	63.1579	63.1579	375	12	0	0
siRNA_id:161	LNPK	XM_005246878	80856	63.1579	63.1579	375	12	0	0
siRNA_id:161	TTN	XM_024453100	7273	63.1579	63.1579	375	12	0	0
siRNA_id:162	NOSIP	XM_017026851	51070	68.4211	68.4211	95	13	0	0
siRNA_id:162	PPIP5K2	XM_005277535	23262	63.1579	63.1579	375	12	0	0
siRNA_id:162	PRPF31	XR_002958293	26121	63.1579	63.1579	375	12	0	0
siRNA_id:162	SETBP1-DT	XR_002958203	101927943	63.1579	63.1579	375	12	0	0
siRNA_id:162	SEPTIN12	XM_011522379	124404	63.1579	63.1579	375	12	0	0
siRNA_id:162	SIPA1	XR_247210	6494	63.1579	63.1579	375	12	0	0
siRNA_id:162	CD63	NM_001780	967	63.1579	63.1579	375	12	0	0
siRNA_id:162	CDT1	NM_030928	81620	63.1579	63.1579	375	12	0	0
siRNA_id:163	OGFRL1	XM_017011306	79627	73.6842	73.6842	24	14	0	0
siRNA_id:163	FBXW11	XM_017009281	23291	73.6842	73.6842	24	14	0	0
siRNA_id:163	FRRS1L	XM_011518454	23732	94.7368	89.4733	24	18	1	0
siRNA_id:163	ASAP1	XM_017013467	50807	68.4211	68.4211	95	13	0	0
siRNA_id:163	LOC101928047	XR_002956321	101928047	68.4211	68.4211	95	13	0	0
siRNA_id:163	PAIP1	XM_017008956	10605	68.4211	68.4211	95	13	0	0
siRNA_id:163	SLC10A7	XM_017008690	84068	68.4211	68.4211	95	13	0	0
siRNA_id:163	SLC25A28	XM_024448221	81894	89.4737	84.2108	95	17	1	0
siRNA_id:163	MEF2D	XM_011509569	4209	68.4211	68.4211	95	13	0	0
siRNA_id:163	SNRPN	NM_022807	6638	68.4211	68.4211	95	13	0	0
siRNA_id:163	GPX8	XM_006714631	493869	68.4211	68.4211	95	13	0	0
siRNA_id:163	IL1R2	XR_923024	7850	68.4211	68.4211	95	13	0	0
[truncated: 3,473 more rows]
